# Supplementary material for: Importance of metabolic rate to the relationship between the number of genes in a functional category and body size in Peto's paradox for cancer
Source: R Soc Open Sci. 2016 Sep 7;3(9):160267. doi: 10.1098/rsos.160267 (PMC5043308; doi:10.1098/rsos.160267)
Supplement: Table S1: List of mammals used in this study. [file rsos160267supp1.xlsx]

## Sheet: data
Table S1. List of mammals used in this study. This table includes the species name, Kyoto Encyclopedia of Genes and Genomes (KEGG) organism identifier (see www.genome.jp/kegg/catalog/org_list.html), body mass [g], mass-specific metabolic rate [W/g], genome size (i.e., the number of base pairs), number of protein-encoding genes, number of genes in each functional category [count].
KEGG ID	Species	Mass [g]	BMR [W/g]	GenomeSize [bp]	#Proteins	Glycolysis / Gluconeogenesis	Citrate cycle (TCA cycle)	Pentose phosphate pathway	Pentose and glucuronate interconversions	Fructose and mannose metabolism	Galactose metabolism	Ascorbate and aldarate metabolism	Starch and sucrose metabolism	Amino sugar and nucleotide sugar metabolism	Pyruvate metabolism	Glyoxylate and dicarboxylate metabolism	Propanoate metabolism	Butanoate metabolism	C5-Branched dibasic acid metabolism	Inositol phosphate metabolism	Oxidative phosphorylation	Nitrogen metabolism	Sulfur metabolism	Fatty acid biosynthesis	Fatty acid elongation	Fatty acid degradation	Synthesis and degradation of ketone bodies	Cutin, suberine and wax biosynthesis	Steroid biosynthesis	Primary bile acid biosynthesis	Steroid hormone biosynthesis	Glycerolipid metabolism	Glycerophospholipid metabolism	Ether lipid metabolism	Sphingolipid metabolism	Arachidonic acid metabolism	Linoleic acid metabolism	alpha-Linolenic acid metabolism	Biosynthesis of unsaturated fatty acids	Lipid biosynthesis proteins	Purine metabolism	Pyrimidine metabolism	Alanine, aspartate and glutamate metabolism	Glycine, serine and threonine metabolism	Cysteine and methionine metabolism	Valine, leucine and isoleucine degradation	Valine, leucine and isoleucine biosynthesis	Lysine biosynthesis	Lysine degradation
aml	Ailuropoda melanoleuca (giant panda)	117500	0.000946707	2299492210	17905	63	32	26	20	31	30	14	39	47	40	28	27	25	1	61	129	16	12	12	24	39	9	2	19	15	38	57	89	41	46	54	25	21	21	72	168	96	32	40	37	49	4	2	52
bta	Bos taurus (cow)	730667	0.000604412	2983314115	23138	65	31	27	29	32	32	21	47	49	39	27	26	29	1	65	143	17	15	13	26	42	12	2	20	17	59	64	97	47	49	74	37	27	24	78	176	102	36	42	39	51	4	3	54
cfr	Camelus ferus (Wild Bactrian camel)	420500	0.000552198	2009194609	18377	66	31	27	22	32	30	16	40	51	42	30	29	28	1	66	125	19	10	13	22	41	11	2	20	17	48	63	95	46	53	59	33	25	22	77	172	97	38	42	38	53	4	2	54
cfa	Canis familiaris (dog)	16807.5	0.00186466	2410976875	19905	64	31	27	24	31	30	18	44	49	42	30	29	25	1	62	139	17	10	13	24	42	9	2	20	18	47	58	91	41	48	62	26	21	22	75	172	96	37	40	39	48	3	2	52
chx	Capra hircus (goat)	71791.7	0.00106488	2635848900	19427	67	31	30	31	32	31	22	48	51	40	31	27	30	1	65	161	17	17	13	26	47	13	2	22	16	68	62	100	49	46	85	37	30	26	83	177	99	36	47	39	54	4	2	55
cge	Cricetulus griseus (Chinese hamster)	30.7	0.00796236	2360130144	19727	72	34	36	34	34	33	28	51	56	44	32	30	30	1	63	144	19	17	15	29	51	14	2	22	16	74	69	107	57	50	99	48	36	32	90	187	107	37	44	43	58	4	2	52
ecb	Equus caballus (horse)	164998	0.000929127	2474929062	19731	60	31	27	21	31	29	15	41	47	38	27	26	26	1	61	126	16	11	13	24	38	10	2	19	16	51	57	90	42	47	64	32	23	22	75	174	102	34	42	39	51	4	2	52
fca	Felis catus (domestic cat)	4775	0.00409602	2455541136	18850	61	30	27	20	31	29	14	38	48	40	29	27	25	1	64	131	19	11	14	25	42	9	2	20	17	40	58	92	42	48	59	24	21	24	77	174	96	36	42	37	47	4	2	52
ggo	Gorilla gorilla gorilla (western lowland gorilla)	139842	0.000908167	3035660144	22005	75	32	39	32	38	34	20	52	52	45	30	32	29	1	73	112	16	16	12	23	45	12	3	22	17	49	66	105	49	46	68	30	27	21	78	183	105	33	42	42	50	4	2	57
hgl	Heterocephalus glaber (naked mole rat)	37	0.0037037	2643961837	21093	66	34	30	29	33	33	21	51	50	44	35	30	28	1	64	148	18	22	13	25	43	10	3	23	17	62	60	100	49	52	74	32	28	26	79	190	107	38	46	43	52	4	2	55
hsa	Homo sapiens (human)	60500	0.00117135	3209286105	20221	68	31	29	36	32	30	27	56	48	41	28	28	27	1	63	133	17	10	13	25	44	10	2	20	17	58	59	95	45	47	62	29	25	23	78	176	105	35	40	38	47	4	2	52
mcc	Macaca mulatta (rhesus monkey)	7232.5	0.00195202	3097387291	22670	86	39	26	28	35	35	17	47	48	51	28	32	25	1	63	188	19	19	11	23	41	9	2	19	16	43	60	87	40	43	61	24	21	20	68	178	105	35	49	42	48	4	3	52
mdo	Monodelphis domestica (opossum)	106.667	0.00341893	3598443077	20841	68	29	25	16	30	28	10	34	51	43	25	29	25	1	58	131	16	9	13	22	41	8	2	19	14	40	54	87	42	46	65	38	22	20	75	175	98	36	37	41	50	4	2	49
mmu	Mus musculus (mouse)	14.45	0.0182257	2800055571	23243	67	33	30	36	34	32	27	54	49	40	30	27	27	1	63	141	17	11	14	26	49	11	2	19	16	87	59	94	44	48	90	50	25	27	82	180	104	38	42	41	55	4	2	52
myb	Myotis brandtii (Brandt's bat)	12.3357	0.00789363	2107242811	19608	76	37	35	29	34	31	21	46	52	45	28	28	28	1	64	148	15	15	14	26	46	10	2	23	20	46	67	102	50	48	68	31	27	25	81	193	113	35	39	42	54	5	2	53
oaa	Ornithorhynchus anatinus (platypus)	1275	0.00200855	1995607322	21395	53	29	25	18	28	25	11	34	44	35	27	24	24	2	54	109	15	6	14	26	36	11	1	16	15	33	54	92	49	47	50	28	26	20	77	162	96	35	38	32	47	4	2	46
ptr	Pan troglodytes (chimpanzee)	39441.8	0.00149484	3323267922	22164	67	33	30	29	33	33	18	47	49	40	29	28	27	1	63	136	17	15	13	25	43	10	2	20	17	50	60	98	49	46	67	33	29	23	79	175	102	35	44	37	47	4	2	50
ptg	Panthera tigris altaica (Amur tiger)	110358	0.00105792	2391082183	18298	63	30	26	19	30	31	13	39	48	39	28	27	24	1	63	119	18	10	13	25	40	9	2	20	15	36	59	90	41	47	56	22	21	23	76	173	94	33	42	36	48	4	2	54
pon	Pongo abelii (Sumatran orangutan)	64475	0.00109257	3441244233	22998	67	34	28	30	33	32	20	48	50	40	28	28	26	1	63	138	16	11	13	24	44	10	2	24	18	50	62	94	44	49	61	28	25	23	77	180	100	37	45	38	49	4	2	51
pale	Pteropus alecto (black flying fox)	538.429	0.00338784	1985975446	18093	62	31	27	19	31	30	13	38	48	40	28	28	20	1	63	130	15	11	14	22	39	8	2	21	18	33	56	94	43	47	49	20	22	21	72	171	99	34	39	36	46	4	2	54
rno	Rattus norvegicus (rat)	166.25	0.00519551	2909698938	23485	71	33	29	36	37	32	27	53	48	41	28	28	28	1	67	144	18	13	14	29	47	11	2	20	16	81	60	95	44	49	81	41	25	29	85	182	107	35	40	40	55	4	2	52
shr	Sarcophilus harrisii (Tasmanian devil)	5775	0.00156161	3174693010	19378	81	36	34	24	33	30	20	45	54	44	31	27	25	1	67	141	18	13	15	26	48	9	2	20	22	44	61	100	50	53	68	36	25	24	81	183	104	38	44	44	52	5	3	54
ssc	Sus scrofa (pig)	130000	0.000771481	2808525991	23026	56	31	24	26	30	27	22	49	50	38	26	26	24	2	59	135	15	17	13	22	41	9	2	21	16	52	58	86	43	45	62	32	22	19	71	183	101	36	36	37	49	4	2	52
tup	Tupaia chinensis (Chinese tree shrew)	177.25	0.00401951	2846580235	20524	71	35	28	35	34	32	26	51	54	43	30	34	25	1	64	172	18	18	14	28	48	9	2	19	17	52	63	95	44	48	71	28	24	26	79	181	106	36	42	45	51	4	2	54
bacu	Balaenoptera acutorostrata scammoni (minke whale)	5590000	0.000376466	2431687698	18400	65	31	27	22	32	32	15	40	52	43	28	30	28	1	64	125	17	13	13	25	40	11	2	20	18	43	62	95	43	47	55	26	23	23	79	179	99	36	43	42	55	4	4	54
cjc	Callithrix jacchus (white-tufted-ear marmoset)	290.21	0.00308102	2914958544	21403	81	31	30	26	33	34	20	48	52	48	28	30	26	1	64	143	18	15	13	24	50	11	1	24	17	47	72	102	45	51	64	25	23	25	82	181	103	37	44	42	54	4	5	58
lve	Lipotes vexillifer (Yangtze River dolphin)	112138	0.000957324	2429212129	18890	62	31	28	19	34	31	12	35	52	40	30	26	25	1	65	137	16	14	12	25	42	10	2	20	20	37	60	98	44	49	56	26	23	24	78	172	101	36	42	39	49	4	3	57
ngi	Nannospalax galili (Upper Galilee mountains blind mole rat)	189	0.00397583	3061424619	20895	79	32	29	28	34	33	22	51	52	44	30	29	28	1	64	139	17	11	14	26	43	12	2	21	17	69	65	101	45	51	73	28	25	29	85	182	104	37	41	39	57	4	2	54
nle	Nomascus leucogenys (northern white-cheeked gibbon)	7320	0.00183674	2962060179	20431	77	34	31	34	36	34	20	51	53	42	28	30	27	1	66	153	19	14	13	24	45	10	2	20	15	49	60	92	41	47	63	27	23	22	80	174	99	37	41	40	48	5	2	58
ocu	Oryctolagus cuniculus (rabbit)	1590.57	0.00264445	2737462810	20670	69	40	31	44	32	34	38	66	47	47	33	30	30	1	60	141	16	20	12	30	52	11	2	19	19	88	74	94	48	44	99	39	29	33	81	173	98	35	48	42	58	4	2	56
oas	Ovis aries (sheep)	39097.9	0.00123116	2619054388	19166	66	34	31	29	31	31	23	49	49	42	30	28	29	1	63	160	18	17	13	26	44	12	2	22	18	68	66	104	51	47	80	36	29	25	81	176	99	36	42	40	52	4	2	55
phd	Pantholops hodgsonii (chiru)	32733.1	0.00128452	2696886330	25494	72	38	29	25	32	30	19	48	57	44	33	32	34	1	65	177	18	14	13	26	46	15	2	22	17	59	65	100	50	49	85	35	28	26	79	189	103	35	50	44	57	8	2	53
umr	Ursus maritimus (polar bear)	371704	0.000701811	2301379344	19392	72	31	27	23	31	30	17	43	49	43	29	30	27	1	63	131	17	9	13	24	41	10	2	20	16	45	58	91	42	47	60	26	22	22	76	171	95	36	42	38	49	4	2	53
[truncated: 298 more columns]
