# Supplementary material for: Importance of metabolic rate to the relationship between the number of genes in a functional category and body size in Peto's paradox for cancer
Source: R Soc Open Sci. 2016 Sep 7;3(9):160267. doi: 10.1098/rsos.160267 (PMC5043308; doi:10.1098/rsos.160267)
Supplement: Table S2: Correlation between NOGF and body size for all functional categories in which PICs were not considered. [file rsos160267supp2.xlsx]

## Sheet: data
Table S2. Correlation between NOGF and body size for all functional categories in which PICs were not considered. See Table 1 for the description of table elements.
Upper category	Functional category	NOGF-M correlation r	p-value	Bc-corrected correlation rp	p-value	Bc-corrected estimate	p-value
Immune system	Toll-like receptor signaling pathway	0.177808	0.322193	0.505333	0.00317663	1.72121	0.00317663
Immune system	Fc epsilon RI signaling pathway	0.123834	0.492338	0.495179	0.00395798	1.68701	0.00395798
Transport and catabolism	Regulation of autophagy	0.00294116	0.98704	0.490636	0.00435789	1.65406	0.00435789
Immune system	RIG-I-like receptor signaling pathway	0.150736	0.402409	0.485141	0.0048877	1.65317	0.0048877
Immune system	Natural killer cell mediated cytotoxicity	-0.209592	0.24174	0.459566	0.00814168	1.46625	0.00814168
Signaling molecules and interaction	Cytokine-cytokine receptor interaction	0.0817531	0.651063	0.454886	0.00890249	1.54787	0.00890249
Glycan biosynthesis and metabolism	Glycosphingolipid biosynthesis - lacto and neolacto series	-0.251278	0.15837	-0.444797	0.0107492	-1.50339	0.0107492
Excretory system	Endocrine and other factor-regulated calcium reabsorption	-0.0762531	0.673196	0.433696	0.0131446	1.44498	0.0131446
Infectious diseases	Hepatitis C	-0.037543	0.835678	0.431245	0.0137296	1.44825	0.0137296
Infectious diseases	Measles	0.00511687	0.977454	0.412676	0.0189115	1.39606	0.0189115
Signaling molecules and interaction	Cytokines	-0.00409939	0.981936	0.407195	0.0207196	1.37615	0.0207196
Infectious diseases	Malaria	0.0437084	0.809152	0.40346	0.0220317	1.37072	0.0220317
Signal transduction	NF-kappa B signaling pathway	0.0139583	0.938547	0.381494	0.0312068	1.29326	0.0312068
Immune system	Chemokine signaling pathway	-0.00095462	0.995793	0.380418	0.0317261	1.28746	0.0317261
Signal transduction	Jak-STAT signaling pathway	0.0483828	0.789178	0.374843	0.0345296	1.27473	0.0345296
Excretory system	Aldosterone-regulated sodium reabsorption	0.0186513	0.917946	0.37193	0.0360729	1.26181	0.0360729
Infectious diseases	African trypanosomiasis	0.219556	0.21957	0.368646	0.0378784	1.24758	0.0378784
Immune system	Hematopoietic cell lineage	0.140407	0.435773	0.361298	0.0421837	1.2304	0.0421837
Immune system	Cytosolic DNA-sensing pathway	-0.183471	0.306765	0.359319	0.0434075	1.16912	0.0434075
Immune system	B cell receptor signaling pathway	0.0101707	0.955203	0.352786	0.0476526	1.19651	0.0476526
Digestive system	Carbohydrate digestion and absorption	-0.0566229	0.754293	0.325979	0.0686456	1.09689	0.0686456
Endocrine system	Adipocytokine signaling pathway	0.0049247	0.978301	0.323403	0.0709926	1.09722	0.0709926
Nervous system	GABAergic synapse	-0.0739056	0.682727	0.322354	0.0719656	1.0816	0.0719656
Cellular commiunity	Adherens junction	-0.379883	0.0292127	-0.31855	0.0755825	-1.03408	0.0755824
Signaling molecules and interaction	Lectins	-0.0292422	0.871667	0.312558	0.0815633	1.05665	0.0815633
Neurodegenerative diseases	Prion diseases	0.0796402	0.659532	0.308634	0.0856736	1.05167	0.0856736
Endocrine system	PPAR signaling pathway	-0.337304	0.0549039	0.304879	0.0897524	0.934485	0.0897524
Metabolism of cofactors and vitamins	Biotin metabolism	-0.256811	0.149103	-0.301846	0.0931553	-1.01229	0.0931553
Nervous system	Retrograde endocannabinoid signaling	-0.0861143	0.633717	0.300483	0.0947159	1.00709	0.0947159
Glycan biosynthesis and metabolism	Glycosaminoglycan binding proteins	0.087989	0.626319	0.295369	0.100749	1.00654	0.100749
Signaling molecules and interaction	CD Molecules	-0.169448	0.345827	0.292369	0.104421	0.961016	0.104421
Transcription	RNA polymerase	-0.437193	0.0109549	-0.292022	0.104851	-0.922835	0.104851
Folding, sorting and degradation	Sulfur relay system	-0.120907	0.502704	-0.289666	0.107814	-0.986405	0.107814
Glycan biosynthesis and metabolism	Glycosaminoglycan biosynthesis - keratan sulfate	-0.0978368	0.588052	-0.288187	0.109706	-0.981968	0.109706
Lipid metabolism	Sphingolipid metabolism	-0.215509	0.228402	-0.285423	0.113307	-0.963249	0.113307
Signaling molecules and interaction	Nuclear receptors	0.146477	0.415988	0.284984	0.113888	0.969035	0.113888
Excretory system	Proximal tubule bicarbonate reclamation	0.0945706	0.60063	0.284313	0.114779	0.968795	0.114779
Transport and catabolism	Prokaryotic Defense System	-0.254081	0.153625	-0.282545	0.117152	-0.947025	0.117152
Transcription	Spliceosome	-0.405857	0.0191065	-0.280081	0.120518	-0.896255	0.120518
Signal transduction	ErbB signaling pathway	0.0229061	0.899314	0.277352	0.12433	0.94338	0.12433
Nervous system	Dopaminergic synapse	-0.220567	0.217402	0.276899	0.124972	0.896651	0.124972
Signaling molecules and interaction	Cytokine receptors	0.0814094	0.652438	0.274094	0.128998	0.934039	0.128998
Replication and repair	Nucleotide excision repair	-0.0968789	0.591729	0.270959	0.13361	0.907744	0.13361
Amino acid metabolism	Arginine and proline metabolism	-0.245087	0.169224	-0.266226	0.140801	-0.893076	0.140801
Amino acid metabolism	Histidine metabolism	-0.358312	0.0406064	-0.265424	0.142047	-0.863676	0.142047
Signal transduction	AMPK signaling pathway	-0.140693	0.434829	0.262939	0.145958	0.872885	0.145958
Metabolism of other amino acids	Selenocompound metabolism	0.216827	0.225499	0.262302	0.146973	0.884122	0.146973
Biosynthesis of other secondary metabolites	Butirosin and neomycin biosynthesis	0.0781544	0.665513	0.261464	0.148317	0.890996	0.148317
Nervous system	Serotonergic synapse	-0.475157	0.00520015	0.260518	0.149844	0.733632	0.149844
Nucleotide metabolism	Pyrimidine metabolism	-0.524589	0.00172429	-0.255245	0.158564	-0.763048	0.158564
Nervous system	Cholinergic synapse	-0.137923	0.444019	0.252595	0.163081	0.839704	0.163081
Circulatory system	Adrenergic signaling in cardiomyocytes	-0.0402408	0.824047	0.252084	0.163964	0.852936	0.163964
Lipid metabolism	Ether lipid metabolism	-0.254507	0.152913	-0.246812	0.173258	-0.825442	0.173258
Cancers	Viral carcinogenesis	-0.363854	0.0373847	0.24619	0.174379	0.749979	0.174379
Carbohydrate metabolism	Pyruvate metabolism	-0.278779	0.116173	-0.244399	0.177636	-0.812737	0.177636
Infectious diseases	Amoebiasis	0.0443114	0.806569	0.244051	0.178272	0.831322	0.178272
Substance dependence	Morphine addiction	-0.131277	0.466485	0.243262	0.179725	0.810428	0.179725
Glycan biosynthesis and metabolism	Other types of O-glycan biosynthesis	-0.0076366	0.966357	-0.235269	0.194902	-0.800084	0.194902
Carbohydrate metabolism	C5-Branched dibasic acid metabolism	0.041578	0.818296	-0.234616	0.196179	-0.7942	0.196179
Signal transduction	TNF signaling pathway	0.0719066	0.690881	0.234593	0.196225	0.799424	0.196225
Metabolism of cofactors and vitamins	Ubiquinone and other terpenoid-quinone biosynthesis	-0.325276	0.0647307	-0.226355	0.212853	-0.741963	0.212853
Replication and repair	Base excision repair	-0.297522	0.0926554	0.224361	0.21702	0.708746	0.21702
Cellular commiunity	Signaling pathways regulating pluripotency of stem cells	-0.0769578	0.670345	0.224265	0.217222	0.75575	0.217222
Nucleotide metabolism	Purine metabolism	-0.406269	0.0189735	-0.22345	0.218942	-0.710103	0.218942
Immune diseases	Autoimmune thyroid disease	-0.469831	0.00580239	0.22198	0.222065	0.632532	0.222065
Infectious diseases	Hepatitis B	-0.0663106	0.713887	0.21991	0.226518	0.742406	0.226518
Cancers	Basal cell carcinoma	0.00494282	0.978221	0.214888	0.237569	0.73093	0.237569
RNA family	Non-coding RNAs	0.0829952	0.646104	0.214147	0.239229	0.729593	0.239229
Signal transduction	Sphingolipid signaling pathway	-0.0429297	0.812492	0.212599	0.242724	0.7201	0.242724
Transcription	Transcription machinery	-0.339319	0.0533802	-0.212307	0.243387	-0.691814	0.243387
Energy metabolism	Sulfur metabolism	-0.169781	0.344866	-0.211403	0.245446	-0.71578	0.245446
Replication and repair	Mismatch repair	0.12411	0.491369	0.210544	0.247414	0.715944	0.247414
Signal transduction	PI3K-Akt signaling pathway	-0.206794	0.248226	0.208188	0.252866	0.681542	0.252866
Endocrine system	Thyroid hormone synthesis	0.065012	0.719262	0.206202	0.257523	0.702672	0.257523
Endocrine system	Insulin secretion	0.00407456	0.982046	0.205542	0.259082	0.699223	0.259082
NA	TSG KO	-0.280598	0.113712	-0.205467	0.259261	-0.681042	0.259261
Cancers	Glioma	0.00299344	0.986809	0.204332	0.261959	0.695075	0.261959
Signal transduction	VEGF signaling pathway	0.0097617	0.957002	0.201928	0.267733	0.687197	0.267733
Transcription	Spliceosome.1	-0.37168	0.03319	-0.201619	0.268483	-0.648482	0.268483
Immune diseases	Primary immunodeficiency	0.0197164	0.913277	0.20159	0.268554	0.68638	0.268554
Transport and catabolism	Exosome	-0.248929	0.162427	0.200503	0.271196	0.647625	0.271197
Biosynthesis of other secondary metabolites	Monobactam biosynthesis	0.0161457	0.928939	0.200022	0.272372	0.680948	0.272372
Amino acid metabolism	Cysteine and methionine metabolism	-0.322244	0.0674134	-0.199343	0.274036	-0.65247	0.274036
Translation	mRNA surveillance pathway	-0.135636	0.45168	0.198571	0.275938	0.662785	0.275938
Cancers	Chronic myeloid leukemia	0.00928743	0.95909	0.197319	0.279037	0.671544	0.279037
Substance dependence	Nicotine addiction	-0.00653797	0.971195	0.193991	0.287389	0.659616	0.287389
Signal transduction	mTOR signaling pathway	0.0145634	0.935888	0.192735	0.290582	0.656156	0.290582
Enzyme families	Peptidases	-0.0508631	0.778632	0.189729	0.298316	0.642543	0.298316
Signaling molecules and interaction	Cell adhesion molecules and their ligands	-0.361088	0.0389659	0.189401	0.299166	0.58265	0.299166
Metabolism of other amino acids	beta-Alanine metabolism	-0.206023	0.250033	-0.188164	0.302393	-0.633108	0.302393
Glycan biosynthesis and metabolism	Glycosphingolipid biosynthesis - globo series	-0.140759	0.434614	-0.188005	0.302809	-0.638084	0.302809
Replication and repair	DNA replication proteins	-0.307695	0.0815153	-0.187529	0.304056	-0.615959	0.304056
Signal transduction	cGMP - PKG signaling pathway	-0.144976	0.420833	0.186745	0.30612	0.622494	0.30612
Carbohydrate metabolism	Inositol phosphate metabolism	0.141641	0.431711	0.186672	0.306313	0.633481	0.306313
Immune system	Fc gamma R-mediated phagocytosis	-0.153672	0.3932	0.185735	0.308791	0.617935	0.308791
Sensory system	Inflammatory mediator regulation of TRP channels	-0.363714	0.0374632	0.183728	0.314139	0.564856	0.314139
Digestive system	Salivary secretion	0.0863914	0.632621	0.182443	0.317596	0.621347	0.317596
Cancers	Thyroid cancer	0.145497	0.419148	0.180591	0.322616	0.612502	0.322616
Cancers	MicroRNAs in cancer	0.0295602	0.870284	0.179994	0.324245	0.61319	0.324245
Carbohydrate metabolism	Amino sugar and nucleotide sugar metabolism	-0.139607	0.438419	-0.179928	0.324427	-0.610599	0.324427
Translation	Mitochondrial biogenesis	-0.118472	0.511408	-0.179688	0.325083	-0.610872	0.325083
Signaling molecules and interaction	GTP-binding proteins	-0.0679767	0.70701	0.177847	0.330145	0.601281	0.330145
Signal transduction	Phosphatidylinositol signaling system	0.057293	0.751476	0.175829	0.335751	0.599167	0.335751
Circulatory system	Vascular smooth muscle contraction	-0.175773	0.32785	0.175331	0.337144	0.580579	0.337144
Metabolism of cofactors and vitamins	One carbon pool by folate	0.157128	0.382514	0.175165	0.337609	0.59323	0.337609
Amino acid metabolism	Phenylalanine metabolism	-0.260536	0.143089	0.174194	0.340336	0.56176	0.340336
Immune system	T cell receptor signaling pathway	0.0476379	0.792353	0.17388	0.341219	0.592534	0.341219
Nervous system	Glutamatergic synapse	-0.128321	0.476664	0.17379	0.341475	0.581822	0.341475
Infectious diseases	HTLV-I infection	-0.382865	0.0278673	0.172984	0.343751	0.527027	0.343751
Carbohydrate metabolism	Glycolysis / Gluconeogenesis	-0.291418	0.0998753	-0.172541	0.34501	-0.56875	0.34501
Infectious diseases	Toxoplasmosis	-0.239538	0.179394	-0.172527	0.345048	-0.576207	0.345048
Lipid metabolism	Steroid biosynthesis	-0.107834	0.550294	-0.172224	0.34591	-0.585834	0.34591
Lipid metabolism	Steroid hormone biosynthesis	-0.337581	0.0546926	0.171644	0.347561	0.53573	0.347561
Substance dependence	Alcoholism	-0.24645	0.16679	0.170055	0.35211	0.551428	0.35211
Cancers	Choline metabolism in cancer	-0.0509638	0.778205	0.169715	0.353087	0.57514	0.353087
Energy metabolism	Nitrogen metabolism	-0.0452907	0.802377	0.169315	0.35424	0.57414	0.35424
Infectious diseases	Herpes simplex infection	-0.418036	0.0154838	0.167974	0.358122	0.501385	0.358122
Glycan biosynthesis and metabolism	Other glycan degradation	-0.143224	0.426527	-0.167967	0.358141	-0.569602	0.358141
Transcription	Transcription factors	-0.0894422	0.620608	0.167446	0.359655	0.564629	0.359655
Translation	Translation factors	-0.117097	0.516357	-0.167114	0.360621	-0.56803	0.360621
Glycan biosynthesis and metabolism	Glycosphingolipid biosynthesis - ganglio series	0.0482289	0.789834	0.166445	0.362575	0.5672	0.362575
Metabolism of cofactors and vitamins	Riboflavin metabolism	-0.0729852	0.686477	-0.165552	0.365192	-0.563974	0.365192
Metabolism of cofactors and vitamins	Retinol metabolism	-0.372611	0.0327175	0.165053	0.366661	0.506348	0.366661
Transport and catabolism	Lysosome	-0.188512	0.293434	-0.164243	0.369049	-0.553589	0.369049
Cancers	Non-small cell lung cancer	-0.0362992	0.841052	0.164149	0.369329	0.557196	0.369329
Carbohydrate metabolism	Propanoate metabolism	-0.16075	0.371502	-0.162866	0.373131	-0.551093	0.373131
Digestive system	Gastric acid secretion	0.0367579	0.839069	0.16228	0.374877	0.552972	0.374877
Metabolism of cofactors and vitamins	Folate biosynthesis	-0.09233	0.609324	-0.161284	0.377854	-0.549003	0.377854
Infectious diseases	Chagas disease (American trypanosomiasis)	0.225843	0.206321	0.157771	0.388467	0.527985	0.388467
Glycan biosynthesis and metabolism	Glycosylphosphatidylinositol(GPI)-anchor biosynthesis	-0.313265	0.0758704	-0.156222	0.393201	-0.510808	0.393201
Cell motility	Bacterial motility proteins	0.0426624	0.813639	0.155944	0.394054	0.531413	0.394054
Signal transduction	Two-component system.1	0.0426624	0.813639	0.155944	0.394054	0.531413	0.394054
Digestive system	Protein digestion and absorption	0.106881	0.553845	0.153731	0.400884	0.522775	0.400884
Cancers	Colorectal cancer	-0.241417	0.175902	-0.152736	0.403976	-0.509246	0.403976
Immune system	Antigen processing and presentation	-0.435826	0.0112359	0.152449	0.404868	0.450945	0.404869
Metabolism of cofactors and vitamins	Nicotinate and nicotinamide metabolism	-0.215157	0.229181	-0.151875	0.406663	-0.50917	0.406663
Amino acid metabolism	Alanine, aspartate and glutamate metabolism	-0.276657	0.119094	-0.151824	0.40682	-0.501713	0.40682
NA	Oncogene KO	-0.376394	0.0308539	-0.151291	0.408491	-0.482904	0.408491
Infectious diseases	Legionellosis	-0.125973	0.484834	-0.151039	0.40928	-0.512812	0.40928
Digestive system	Fat digestion and absorption	-0.207624	0.246291	-0.150335	0.411493	-0.50469	0.411493
Cardiovascular diseases	Viral myocarditis	-0.632035	7.96734e-05	-0.150309	0.411574	-0.399792	0.411575
Cellular commiunity	Tight junction	-0.23273	0.192451	-0.148799	0.416341	-0.496958	0.416341
Sensory system	Phototransduction	0.13376	0.45802	0.148562	0.417092	0.503993	0.417092
Signaling molecules and interaction	Cell adhesion molecules (CAMs)	-0.361246	0.038874	0.148316	0.417875	0.458863	0.417875
Metabolism of other amino acids	Cyanoamino acid metabolism	0.140416	0.435745	-0.147724	0.419755	-0.494097	0.419755
Translation	Aminoacyl-tRNA biosynthesis	0.0144325	0.936463	0.146895	0.422399	0.500352	0.422399
Environmental adaptation	Circadian entrainment	-0.25184	0.157411	0.146296	0.424313	0.474593	0.424313
Immune system	NOD-like receptor signaling pathway	-0.17278	0.336283	0.14628	0.424364	0.485759	0.424364
Metabolism of other amino acids	Taurine and hypotaurine metabolism	-0.108177	0.54902	-0.14598	0.425326	-0.496293	0.425326
Lipid metabolism	Glycerophospholipid metabolism	-0.230639	0.19659	-0.145552	0.426697	-0.486237	0.426697
Signal transduction	Rap1 signaling pathway	-0.269824	0.128869	-0.145179	0.427895	-0.480398	0.427895
Endocrine system	Progesterone-mediated oocyte maturation	-0.0501348	0.781725	0.144186	0.431097	0.489054	0.431097
Nervous system	Long-term depression	-0.0109419	0.95181	0.143364	0.433757	0.487795	0.433757
Metabolism of cofactors and vitamins	Lipoic acid metabolism	0.180188	0.315652	0.143279	0.434033	0.483097	0.434033
Signal transduction	TGF-beta signaling pathway	-0.21889	0.221008	0.14293	0.435166	0.468811	0.435166
Cancers	Melanoma	-0.048088	0.790435	0.141896	0.438528	0.481417	0.438528
Cell growth and death	Oocyte meiosis	-0.113353	0.529947	0.141704	0.439153	0.476551	0.439153
Amino acid metabolism	Phenylalanine, tyrosine and tryptophan biosynthesis	-0.296325	0.0940385	0.134892	0.461684	0.430809	0.461684
Cancers	Transcriptional misregulation in cancers	-0.293414	0.0974696	0.134371	0.463429	0.429681	0.463429
Enzyme families	Cytochrome P450	-0.440748	0.0102518	0.133672	0.465782	0.395363	0.465782
Immune system	Leukocyte transendothelial migration	-0.193397	0.28087	-0.133665	0.465803	-0.449493	0.465803
Signaling molecules and interaction	Ion channels	-0.0351222	0.846143	0.132214	0.470705	0.449204	0.470705
Infectious diseases	Bacterial invasion of epithelial cells	-0.0926973	0.607895	-0.131767	0.472219	-0.448306	0.472219
Infectious diseases	Epstein-Barr virus infection	-0.490976	0.00371714	0.130812	0.475462	0.373114	0.475462
Lipid metabolism	alpha-Linolenic acid metabolism	-0.241076	0.176533	-0.129297	0.480635	-0.430458	0.480635
Folding, sorting and degradation	Ubiquitin mediated proteolysis	-0.349446	0.0462225	-0.129286	0.48067	-0.416192	0.48067
Signal transduction	FoxO signaling pathway	-0.120463	0.504286	0.126424	0.49052	0.424964	0.49052
Metabolism of terpenoids and polyketides	Prenyltransferases	0.0511347	0.77748	-0.125222	0.494687	-0.424921	0.494687
Immune system	Platelet activation	-0.211018	0.238478	-0.124162	0.498374	-0.415945	0.498374
Carbohydrate metabolism	Pentose and glucuronate interconversions	-0.292959	0.0980138	0.122629	0.503733	0.392715	0.503733
Amino acid metabolism	Lysine biosynthesis	0.141617	0.431789	-0.122379	0.504613	-0.40983	0.504613
Amino acid metabolism	Valine, leucine and isoleucine degradation	-0.317703	0.0715931	-0.120605	0.510854	-0.392447	0.510854
Amino acid metabolism	Tryptophan metabolism	-0.154566	0.390421	-0.120253	0.512096	-0.406574	0.512096
Neurodegenerative diseases	Amyotrophic lateral sclerosis (ALS)	-0.202341	0.258783	-0.118925	0.516804	-0.398957	0.516804
Metabolism of cofactors and vitamins	Porphyrin and chlorophyll metabolism	-0.255051	0.152008	0.117945	0.520287	0.383245	0.520287
NA	Oxic	-0.326766	0.0634438	0.117332	0.522472	0.370626	0.522472
Digestive system	Mineral absorption	0.143308	0.426255	0.11631	0.526127	0.393749	0.526127
Endocrine system	Ovarian Steroidogenesis	-0.185862	0.300396	0.114248	0.533538	0.37902	0.533538
Infectious diseases	Influenza A	-0.239617	0.179246	0.113634	0.535755	0.371277	0.535755
Nervous system	Neurotrophin signaling pathway	-0.0552351	0.760138	0.111756	0.542559	0.379221	0.542559
Endocrine and metabolic diseases	Maturity onset diabetes of the young	-0.393254	0.0235704	0.111572	0.543228	0.341036	0.543228
Endocrine and metabolic diseases	Non-alcoholic fatty liver disease (NAFLD)	-0.270183	0.12834	-0.109323	0.551437	-0.360699	0.551437
Glycan biosynthesis and metabolism	N-Glycan biosynthesis	-0.0817095	0.651238	-0.109226	0.551793	-0.371708	0.551793
Endocrine system	GnRH signaling pathway	0.0378376	0.834406	0.108589	0.554128	0.370034	0.554128
Amino acid metabolism	Amino acid related enzymes	-0.0237161	0.895773	0.108232	0.555439	0.368205	0.555439
Folding, sorting and degradation	SNAREs	0.323843	0.0659886	0.107726	0.557299	0.34934	0.557299
Cancers	Proteoglycans in cancer	-0.18207	0.31054	0.105469	0.565636	0.350439	0.565636
Metabolism of cofactors and vitamins	Thiamine metabolism	-0.115459	0.522281	-0.105373	0.565989	-0.357673	0.565989
Glycan biosynthesis and metabolism	Proteoglycans	-0.118931	0.509761	0.103991	0.571125	0.350037	0.571125
Substance dependence	Amphetamine addiction	-0.0465117	0.797159	0.103751	0.572018	0.35241	0.572018
Immune diseases	Graft-versus-host disease	-0.552562	0.000854713	0.103687	0.572257	0.281767	0.572257
Cancers	Chemical carcinogenesis	-0.382665	0.027956	0.102203	0.577796	0.314664	0.577796
Biosynthesis of other secondary metabolites	Caffeine metabolism	-0.256291	0.149957	0.10193	0.578818	0.331572	0.578818
Signal transduction	Hedgehog signaling pathway	0.0846248	0.639621	0.100827	0.582955	0.34302	0.582955
Cell growth and death	p53 signaling pathway	-0.109029	0.545857	-0.0993267	0.588603	-0.337292	0.588603
Development	Axon guidance	-0.252393	0.156471	0.0991262	0.589359	0.322959	0.589359
Xenobiotics biodegradation and metabolism	Metabolism of xenobiotics by cytochrome P450	-0.28169	0.112255	0.0990717	0.589565	0.319463	0.589565
Folding, sorting and degradation	Proteasome.1	-0.113866	0.528074	-0.0987597	0.590743	-0.335213	0.590743
Lipid metabolism	Glycerolipid metabolism	-0.154462	0.390744	-0.0984657	0.591854	-0.332626	0.591854
Cancers	Acute myeloid leukemia	0.099364	0.582211	0.0982358	0.592724	0.333847	0.592724
Infectious diseases	Tuberculosis	-0.224402	0.209309	0.0981037	0.593224	0.32247	0.593224
Neurodegenerative diseases	Alzheimer's disease	-0.293313	0.09759	-0.0972048	0.59663	-0.318175	0.59663
Replication and repair	Non-homologous end-joining	-0.256828	0.149075	-0.097161	0.596797	-0.321446	0.596797
Digestive system	Pancreatic secretion	-0.283906	0.109337	0.0968881	0.597833	0.312233	0.597833
Lipid metabolism	Fatty acid elongation	-0.360484	0.0393182	0.0955826	0.602799	0.297966	0.6028
Endocrine system	Melanogenesis	-0.0678768	0.707421	0.0950911	0.604674	0.322419	0.604674
Lipid metabolism	Arachidonic acid metabolism	-0.395349	0.0227739	0.0945856	0.606605	0.289502	0.606605
Metabolism of terpenoids and polyketides	Terpenoid backbone biosynthesis	-0.272076	0.125584	-0.0941059	0.608439	-0.309943	0.608439
Translation	RNA transport	-0.244296	0.170647	-0.0911756	0.619695	-0.302497	0.619695
Transcription	Basal transcription factors	-0.0676039	0.708547	-0.0911227	0.619899	-0.310237	0.619899
Neurodegenerative diseases	Parkinson's disease	-0.273997	0.12283	-0.0902886	0.623119	-0.29711	0.623119
Signal transduction	Wnt signaling pathway	-0.305628	0.0836907	0.0901755	0.623556	0.28835	0.623556
Amino acid metabolism	Glycine, serine and threonine metabolism	0.082301	0.648874	0.0899494	0.624431	0.305998	0.624431
Signal transduction	MAPK signaling pathway	-0.0281353	0.876487	0.0892322	0.627207	0.303589	0.627207
Cellular commiunity	Gap junction	-0.0603639	0.738608	-0.088322	0.630738	-0.300782	0.630738
Lipid metabolism	Linoleic acid metabolism	-0.350638	0.0454332	0.0860392	0.63963	0.269845	0.63963
Cancers	Small cell lung cancer	-0.0918661	0.611131	-0.0858317	0.64044	-0.291778	0.64044
Translation	Messenger RNA Biogenesis	-0.189322	0.291325	-0.0853781	0.642214	-0.286598	0.642214
Infectious diseases	Pertussis	-0.0720861	0.690147	0.0851473	0.643117	0.288663	0.643117
Carbohydrate metabolism	Fructose and mannose metabolism	-0.242765	0.173428	0.084247	0.646645	0.275709	0.646644
Xenobiotics biodegradation and metabolism	Drug metabolism - cytochrome P450	-0.295077	0.0954984	0.0838753	0.648103	0.269517	0.648103
Neurodegenerative diseases	Huntington's disease	-0.281148	0.112976	-0.08357	0.649302	-0.274256	0.649302
Endocrine and metabolic diseases	Type I diabetes mellitus	-0.565124	0.000611069	0.0819718	0.655593	0.221118	0.655593
Metabolism of cofactors and vitamins	Pantothenate and CoA biosynthesis	0.144266	0.423134	0.0818114	0.656226	0.276569	0.656226
Amino acid metabolism	Valine, leucine and isoleucine biosynthesis	-0.0172393	0.924139	-0.0809382	0.659674	-0.275809	0.659674
Cancers	Bladder cancer	-0.0378551	0.834331	0.0809169	0.659758	0.275171	0.659758
Cancers	Pancreatic cancer	-0.128842	0.474862	0.0797491	0.664381	0.268308	0.664381
Infectious diseases	Salmonella infection	0.0959641	0.59525	-0.0782696	0.670255	-0.264656	0.670255
Cancers	Endometrial cancer	-0.00839931	0.962999	0.0777638	0.672267	0.264857	0.672267
Folding, sorting and degradation	Protein processing in endoplasmic reticulum	-0.112752	0.532146	-0.0771006	0.674909	-0.261565	0.674909
Digestive system	Bile secretion	-0.0712811	0.693439	0.076898	0.675717	0.260785	0.675717
Carbohydrate metabolism	Galactose metabolism	-0.15436	0.391058	0.0766899	0.676548	0.256847	0.676548
Nervous system	Synaptic vesicle cycle	0.136968	0.447211	0.0761404	0.678742	0.257589	0.678742
Carbohydrate metabolism	Citrate cycle (TCA cycle)	-0.27194	0.12578	-0.0755733	0.681009	-0.248532	0.681009
Glycan biosynthesis and metabolism	Glycosyltransferases	-0.27126	0.126766	-0.075427	0.681594	-0.248098	0.681594
Cancers	Central carbon metabolism in cancer	-0.12719	0.480591	0.0751009	0.682899	0.252798	0.682899
Membrane transport	ABC transporters	-0.0737273	0.683453	0.0750973	0.682913	0.254627	0.682913
Glycan biosynthesis and metabolism	Glycosaminoglycan biosynthesis - heparan sulfate / heparin	-0.132603	0.461954	0.0743778	0.685797	0.250143	0.685797
Carbohydrate metabolism	Ascorbate and aldarate metabolism	-0.320992	0.0685469	0.0738602	0.687874	0.235114	0.687874
Folding, sorting and degradation	Ubiquitin system	-0.175661	0.328165	0.0712815	0.698253	0.237741	0.698253
Folding, sorting and degradation	SNARE interactions in vesicular transport	0.0921962	0.609845	0.0708592	0.699958	0.240793	0.699958
Carbohydrate metabolism	Glyoxylate and dicarboxylate metabolism	-0.212365	0.235425	-0.0697378	0.704492	-0.232789	0.704492
Infectious diseases	Epithelial cell signaling in Helicobacter pylori infection	0.108607	0.547424	0.0687366	0.708549	0.233229	0.708549
Infectious diseases	Pathogenic Escherichia coli infection	0.108607	0.547424	0.0687366	0.708549	0.233229	0.708549
Infectious diseases	Shigellosis	0.108607	0.547424	0.0687366	0.708549	0.233229	0.708549
Infectious diseases	Vibrio cholerae infection	0.108607	0.547424	0.0687366	0.708549	0.233229	0.708549
Signal transduction	cAMP signaling pathway	0.00664022	0.970744	0.0681704	0.710847	0.232284	0.710847
Immune diseases	Allograft rejection	-0.542919	0.00109616	0.0678398	0.71219	0.187525	0.71219
Replication and repair	DNA repair and recombination proteins	-0.339098	0.0535457	-0.0677805	0.71243	-0.217622	0.71243
Lipid metabolism	Synthesis and degradation of ketone bodies	0.0369031	0.838442	0.0674708	0.713689	0.229885	0.713689
Signaling molecules and interaction	Bacterial toxins	-0.209361	0.242272	0.0671049	0.715177	0.222048	0.715177
Endocrine system	Glucagon signaling pathway	-0.308844	0.0803253	-0.0665923	0.717264	-0.216218	0.717264
Digestive system	Vitamin digestion and absorption	-0.231949	0.193991	-0.0655204	0.721633	-0.217652	0.721633
Signaling molecules and interaction	Neuroactive ligand-receptor interaction	-0.246369	0.166934	-0.0647322	0.724852	-0.214228	0.724853
Lipid metabolism	Biosynthesis of unsaturated fatty acids	-0.46411	0.00651483	0.0644233	0.726115	0.189797	0.726115
Biosynthesis of other secondary metabolites	Aflatoxin biosynthesis	-0.192277	0.283719	-0.0624755	0.734093	-0.209333	0.734093
Glycan biosynthesis and metabolism	Mucin type O-glycan biosynthesis	0.0301443	0.867743	-0.0622507	0.735016	-0.211862	0.735016
Endocrine system	Thyroid hormone signaling pathway	-0.122494	0.497069	0.0601246	0.743758	0.202681	0.743758
Immune system	Complement and coagulation cascades	-0.316313	0.0729117	0.0599272	0.744572	0.191441	0.744572
Translation	Ribosome.1	-0.144249	0.423191	-0.059282	0.747232	-0.200226	0.747232
Translation	Transfer RNA biogenesis	-0.0889019	0.622729	0.0580396	0.752363	0.196568	0.752363
Folding, sorting and degradation	RNA degradation	-0.37044	0.0338278	-0.0574514	0.754796	-0.181797	0.754796
Membrane transport	Transporters	-0.0664622	0.71326	0.0567265	0.757797	0.192578	0.757797
Signaling molecules and interaction	ECM-receptor interaction	-0.130472	0.469246	0.0565944	0.758344	0.190568	0.758344
Immune diseases	Systemic lupus erythematosus	-0.243537	0.172022	0.0564302	0.759025	0.18508	0.759025
Development	Osteoclast differentiation	-0.364345	0.0371095	0.0546345	0.766478	0.170918	0.766478
Cancers	Pathways in cancer	-0.151588	0.399727	0.0532215	0.772357	0.178577	0.772357
Carbohydrate metabolism	Starch and sucrose metabolism	-0.255359	0.151495	0.0527098	0.774489	0.172297	0.774489
Translation	Ribosome	-0.135187	0.453193	-0.0520214	0.77736	-0.175872	0.77736
Signal transduction	Calcium signaling pathway	-0.0897056	0.619575	0.051876	0.777967	0.175713	0.777967
Cell growth and death	Apoptosis	-0.00586599	0.974154	-0.0512693	0.7805	-0.174704	0.7805
Replication and repair	DNA replication	-0.105892	0.557539	-0.051021	0.781537	-0.173077	0.781537
Cell motility	Regulation of actin cytoskeleton	-0.16284	0.365233	0.0507377	0.782722	0.169895	0.782722
Signal transduction	HIF-1 signaling pathway	-0.299149	0.0907997	0.0505616	0.783458	0.162793	0.783458
Cardiovascular diseases	Arrhythmogenic right ventricular cardiomyopathy (ARVC)	-0.109058	0.545751	-0.0491415	0.789402	-0.166637	0.789402
Amino acid metabolism	Lysine degradation	0.112314	0.533752	-0.048961	0.790158	-0.165377	0.790158
Energy metabolism	Oxidative phosphorylation	-0.236711	0.184736	-0.0480722	0.793885	-0.159298	0.793885
Carbohydrate metabolism	Butanoate metabolism	0.0555783	0.758691	0.0447732	0.807757	0.152424	0.807757
Metabolism of terpenoids and polyketides	Biosynthesis of ansamycins	0.0644805	0.721465	0.0439761	0.811118	0.14964	0.811118
Glycan biosynthesis and metabolism	Glycosaminoglycan biosynthesis - chondroitin sulfate / dermatan sulfate	-0.306949	0.0822955	-0.0425844	0.816993	-0.138031	0.816993
Cancers	Prostate cancer	-0.0843539	0.640697	0.0423735	0.817884	0.143656	0.817884
Lipid metabolism	Fatty acid biosynthesis	-0.496821	0.00327027	-0.041208	0.822813	-0.120889	0.822813
Xenobiotics biodegradation and metabolism	Drug metabolism - other enzymes	-0.481157	0.0045868	0.0410055	0.82367	0.119855	0.82367
Folding, sorting and degradation	Protein export	-0.456501	0.00757717	0.0387982	0.833025	0.115408	0.833025
Circulatory system	Cardiac muscle contraction	-0.173223	0.335028	0.0377791	0.837352	0.126331	0.837352
Metabolism of cofactors and vitamins	Vitamin B6 metabolism	-0.325081	0.0649011	0.0377252	0.837581	0.120383	0.837581
Infectious diseases	Leishmaniasis	-0.221567	0.215271	0.036922	0.840995	0.122056	0.840995
Lipid metabolism	Fatty acid degradation	-0.463014	0.00665948	0.0358066	0.845741	0.106098	0.845741
Translation	Ribosome biogenesis	-0.121214	0.501612	-0.0355446	0.846856	-0.120309	0.846856
Metabolism of terpenoids and polyketides	Biosynthesis of vancomycin group antibiotics	0.195001	0.276823	-0.0350185	0.849097	-0.116556	0.849097
Metabolism of terpenoids and polyketides	Polyketide sugar unit biosynthesis	0.195001	0.276823	-0.0350185	0.849097	-0.116556	0.849097
Transport and catabolism	Phagosome	-0.444707	0.00951411	0.0343178	0.852083	0.102945	0.852083
Immune diseases	Rheumatoid arthritis	-0.0817985	0.650882	0.0335657	0.85529	0.113857	0.85529
Replication and repair	Fanconi anemia pathway	-0.123667	0.492928	-0.0330838	0.857346	-0.111936	0.857346
Environmental adaptation	Circadian rhythm	-0.21666	0.225867	0.0330493	0.857493	0.109428	0.857493
Nervous system	Long-term potentiation	-0.0389224	0.829727	0.032619	0.859331	0.111014	0.859331
Substance dependence	Cocaine addiction	0.0176644	0.922275	0.0320927	0.861578	0.109359	0.861578
Lipid metabolism	Primary bile acid biosynthesis	0.0110217	0.951458	-0.0313836	0.864608	-0.106923	0.864609
Cancers	Renal cell carcinoma	-0.235071	0.187888	-0.031026	0.866137	-0.102725	0.866137
Folding, sorting and degradation	Chaperones and folding catalysts	0.00957885	0.957807	-0.0295209	0.872577	-0.100581	0.872577
Endocrine system	Insulin signaling pathway	-0.209136	0.242789	0.0288103	0.87562	0.095606	0.87562
Endocrine system	Renin-angiotensin system	-0.118838	0.510094	0.0281529	0.878437	0.0950866	0.878437
Excretory system	Vasopressin-regulated water reabsorption	-0.0327288	0.856516	-0.0279971	0.879105	-0.0953752	0.879105
Cardiovascular diseases	Hypertrophic cardiomyopathy (HCM)	-0.196866	0.272165	0.0271147	0.882889	0.0902577	0.882889
Signal transduction	Ras signaling pathway	-0.260667	0.142881	0.0268611	0.883977	0.0878584	0.883977
Amino acid metabolism	Tyrosine metabolism	-0.227252	0.203429	0.0265712	0.88522	0.0877737	0.88522
Lipid metabolism	Cutin, suberine and wax biosynthesis	0.06687	0.711575	0.0263389	0.886217	0.0895839	0.886217
Enzyme families	Enzymes	-0.242951	0.173089	0.0255875	0.889444	0.0841559	0.889444
Membrane transport	Secretion system	-0.377	0.0305638	-0.0247876	0.89288	-0.0778752	0.89288
Signaling molecules and interaction	Enzyme-linked receptors	0.0557335	0.758038	0.0247156	0.893189	0.0841157	0.893189
Metabolism of other amino acids	D-Glutamine and D-glutamate metabolism	0.0671968	0.710226	0.0232588	0.899452	0.0791014	0.899452
Glycan biosynthesis and metabolism	Lipopolysaccharide biosynthesis proteins	0.076981	0.670251	0.0226658	0.902003	0.0770294	0.902003
Carbohydrate metabolism	Pentose phosphate pathway	-0.292091	0.0990589	-0.0213927	0.907483	-0.0695591	0.907483
Lipid metabolism	Lipid biosynthesis proteins	-0.414767	0.0163944	-0.0193091	0.916461	-0.0594528	0.916461
Transport and catabolism	Peroxisome	0.0018141	0.992006	0.018524	0.919847	0.0631242	0.919847
Cell motility	Cytoskeleton proteins	-0.212989	0.23402	-0.0183601	0.920553	-0.0610714	0.920554
Metabolism of other amino acids	Glutathione metabolism	-0.333389	0.0579638	-0.0177131	0.923345	-0.0566857	0.923345
Transport and catabolism	Endocytosis	-0.474587	0.00526198	-0.0166946	0.927741	-0.0495293	0.927741
Enzyme families	Protein phosphatase and associated proteins	-0.147295	0.413359	-0.0161839	0.929946	-0.0545332	0.929946
Cardiovascular diseases	Dilated cardiomyopathy (DCM)	-0.168346	0.34902	-0.0141902	0.938559	-0.0476372	0.938559
Endocrine system	Oxytocin signaling pathway	-0.193594	0.280371	-0.0138177	0.940168	-0.0461515	0.940168
Sensory system	Taste transduction	-0.560752	0.000687794	0.0131932	0.942868	0.0363051	0.942868
Infectious diseases	Staphylococcus aureus infection	-0.276921	0.118727	0.012808	0.944533	0.041725	0.944533
Cellular commiunity	Focal adhesion	-0.112328	0.5337	0.0127019	0.944992	0.0429648	0.944992
Cell growth and death	Cell cycle	-0.22586	0.206286	0.012379	0.946388	0.040952	0.946388
Sensory system	Olfactory transduction	-0.31401	0.0751387	-0.0111543	0.951686	-0.0359444	0.951686
Translation	Ribosome biogenesis in eukaryotes	-0.115084	0.523644	0.0110549	0.952116	0.0373827	0.952116
Signal transduction	Notch signaling pathway	-0.256998	0.148796	0.0107223	0.953555	0.0351611	0.953555
Endocrine and metabolic diseases	Type II diabetes mellitus	-0.327316	0.0629736	0.0104994	0.954519	0.0335771	0.954519
Immune diseases	Asthma	-0.126922	0.481525	0.0100492	0.956468	0.0339277	0.956468
Enzyme families	Protein kinases	-0.1951	0.276574	0.00952992	0.958715	0.0317724	0.958715
Glycan biosynthesis and metabolism	Glycosaminoglycan degradation	-0.0536867	0.766673	0.00901146	0.96096	0.0306553	0.96096
Excretory system	Collecting duct acid secretion	0.120236	0.505096	0.00709233	0.96927	0.0239834	0.96927
Signaling molecules and interaction	G protein-coupled receptors	-0.367582	0.0353361	0.00623886	0.972966	0.0196102	0.972966
Folding, sorting and degradation	Proteasome	-0.193815	0.279813	0.00571047	0.975255	0.0190487	0.975255
Replication and repair	Chromosome and associated proteins	-0.284885	0.108068	0.00470156	0.979626	0.0152868	0.979626
Replication and repair	Homologous recombination	-0.0792763	0.660995	0.00465262	0.979838	0.0157984	0.979838
Signal transduction	Hippo signaling pathway	-0.267383	0.1325	0.00455463	0.980262	0.0148954	0.980263
Immune system	Intestinal immune network for IgA production	-0.126226	0.483951	-0.00450934	0.980459	-0.0152349	0.980459
Immune diseases	Inflammatiory bowel disease (IBD)	-0.142594	0.428586	-0.00325859	0.985878	-0.0109818	0.985878
Endocrine system	Estrogen signaling pathway	0.0202207	0.911068	-0.00213127	0.990763	-0.00726108	0.990763
Development	Dorso-ventral axis formation	-0.0914392	0.612796	0.00207412	0.991011	0.00703521	0.991011
Endocrine system	Prolactin signaling pathway	-0.189847	0.289964	-0.00114802	0.995025	-0.0038345	0.995025

## Sheet: Sheet2
Table S2. Correlation between NOGF and body size for all functional categories in which PICs were not considered. See Table 1 for the description of table elements.
