# Supplementary material for: Importance of metabolic rate to the relationship between the number of genes in a functional category and body size in Peto's paradox for cancer
Source: R Soc Open Sci. 2016 Sep 7;3(9):160267. doi: 10.1098/rsos.160267 (PMC5043308; doi:10.1098/rsos.160267)
Supplement: Table S3: Correlation between NOGF and body size for all functional categories in which PICs were considered. [file rsos160267supp3.xlsx]

## Sheet: data
Table S3. Correlation between NOGF and body size for all functional categories in which PICs were considered. See table 1 for description of table elements.
Upper category	Functional category	NOGF-M correlation r	p-value	Bc-corrected correlation rp	p-value	Bc-corrected estimate	p-value
Transport and catabolism	Regulation of autophagy	-0.217402	0.240068	0.667967	5.50041e-05	1.8327	5.50041e-05
Immune system	RIG-I-like receptor signaling pathway	-0.224586	0.224501	0.616614	0.000284905	1.69872	0.000284905
Infectious diseases	Hepatitis C	-0.0959953	0.607459	0.590413	0.000593444	1.72087	0.000593444
Immune system	Cytosolic DNA-sensing pathway	-0.207568	0.262521	0.55462	0.00146972	1.55439	0.00146972
Immune system	Toll-like receptor signaling pathway	-0.186031	0.316345	0.510266	0.00396592	1.45204	0.00396593
Infectious diseases	Measles	-0.0565289	0.762616	0.50027	0.00487313	1.4866	0.00487312
Signaling molecules and interaction	Cytokine-cytokine receptor interaction	-0.147199	0.429404	0.490878	0.00588164	1.42101	0.00588164
Signal transduction	Jak-STAT signaling pathway	-0.229198	0.214875	0.441358	0.0146249	1.24401	0.0146249
Signaling molecules and interaction	Cytokines	-0.148424	0.425533	0.431448	0.0172865	1.25641	0.0172865
Immune system	Fc epsilon RI signaling pathway	0.298599	0.102747	0.393222	0.0315792	1.18026	0.0315792
Endocrine system	Adipocytokine signaling pathway	-0.0717797	0.701182	0.377257	0.0398633	1.12735	0.0398633
Infectious diseases	Hepatitis B	-0.1059	0.570717	0.367818	0.045528	1.09104	0.045528
Amino acid metabolism	Tryptophan metabolism	0.282878	0.123083	-0.358443	0.0517711	-0.996662	0.0517711
Immune system	Natural killer cell mediated cytotoxicity	-0.0402177	0.829917	0.352862	0.055797	1.06265	0.055797
Amino acid metabolism	Lysine degradation	-0.0123942	0.947239	-0.34266	0.0637903	-1.04018	0.0637903
Translation	Aminoacyl-tRNA biosynthesis	-3.6785e-05	0.999843	0.329977	0.0749419	1.00072	0.0749419
Infectious diseases	Epstein-Barr virus infection	-0.221029	0.232121	-0.326235	0.0785034	-0.988433	0.0785034
Cellular commiunity	Signaling pathways regulating pluripotency of stem cells	-0.0773211	0.679288	0.317993	0.0868079	0.952971	0.0868079
Transcription	Spliceosome.1	-0.278211	0.129656	-0.317256	0.087582	-0.951449	0.087582
Replication and repair	Non-homologous end-joining	-0.439705	0.0133194	-0.316465	0.0884175	-0.900059	0.0884175
Transcription	Spliceosome	-0.343485	0.0585084	-0.310482	0.0949436	-0.915255	0.0949437
Endocrine system	GnRH signaling pathway	0.154753	0.405834	0.303204	0.103365	0.923924	0.103365
Nervous system	Long-term depression	0.151169	0.416924	0.302549	0.10415	0.922118	0.10415
Immune diseases	Graft-versus-host disease	-0.326651	0.0728861	-0.299176	0.108261	-0.885363	0.108261
Amino acid metabolism	Histidine metabolism	-0.276435	0.132225	-0.29067	0.119168	-0.870461	0.119168
Cardiovascular diseases	Viral myocarditis	-0.401068	0.0253449	-0.290059	0.11998	-0.835947	0.11998
Immune system	B cell receptor signaling pathway	-0.0310169	0.868442	0.282812	0.129946	0.855949	0.129946
Transport and catabolism	Lysosome	-0.0162238	0.930971	-0.280779	0.132848	-0.854337	0.132848
Lipid metabolism	Primary bile acid biosynthesis	-0.116254	0.533419	0.280265	0.133589	0.834952	0.133589
Signal transduction	HIF-1 signaling pathway	-0.02068	0.912075	-0.2769	0.138516	-0.842925	0.138516
Amino acid metabolism	Arginine and proline metabolism	-0.118914	0.524032	-0.274192	0.142575	-0.836571	0.142575
Transport and catabolism	Endocytosis	-0.161571	0.385205	-0.27127	0.147052	-0.825576	0.147052
Transport and catabolism	Phagosome	-0.341992	0.0596853	-0.266267	0.15495	-0.781869	0.15495
Endocrine and metabolic diseases	Type I diabetes mellitus	-0.420188	0.0185983	-0.265761	0.155767	-0.757242	0.155767
Glycan biosynthesis and metabolism	Other types of O-glycan biosynthesis	0.116603	0.532184	-0.264434	0.157919	-0.78866	0.157919
Lipid metabolism	Linoleic acid metabolism	0.0344573	0.853997	0.262259	0.161495	0.79936	0.161495
Signaling molecules and interaction	Nuclear receptors	0.249084	0.176612	0.261911	0.162073	0.787255	0.162073
Cancers	Pancreatic cancer	0.0104147	0.955656	0.261885	0.162115	0.796872	0.162115
Carbohydrate metabolism	Glycolysis / Gluconeogenesis	-0.0954433	0.609535	-0.260126	0.165056	-0.793986	0.165056
Circulatory system	Adrenergic signaling in cardiomyocytes	-0.0150603	0.935911	0.255026	0.1738	0.774251	0.1738
Metabolism of cofactors and vitamins	Lipoic acid metabolism	-0.213239	0.249411	0.250994	0.18094	0.728791	0.18094
Digestive system	Fat digestion and absorption	-0.0204406	0.913089	-0.250518	0.181795	-0.763085	0.181795
Metabolism of cofactors and vitamins	Ubiquinone and other terpenoid-quinone biosynthesis	-0.153412	0.409966	-0.248931	0.184671	-0.757643	0.184671
Cancers	Choline metabolism in cancer	0.0678822	0.716725	0.247038	0.188142	0.754008	0.188142
Carbohydrate metabolism	Starch and sucrose metabolism	0.126573	0.497452	-0.245647	0.190721	-0.731949	0.190721
Transcription	RNA polymerase	-0.0750824	0.688104	-0.244625	0.192633	-0.746703	0.192633
Infectious diseases	Malaria	0.0818206	0.661697	0.243076	0.195553	0.741985	0.195553
NA	Oncogene	-0.406012	0.0234334	-0.242948	0.195796	-0.694457	0.195796
Immune diseases	Allograft rejection	-0.339388	0.061783	-0.24167	0.198232	-0.708458	0.198232
Replication and repair	DNA replication proteins	-0.302797	0.0977719	-0.240631	0.200227	-0.71315	0.200227
Cancers	Basal cell carcinoma	-0.191555	0.301929	0.240065	0.20132	0.702927	0.20132
Glycan biosynthesis and metabolism	Other glycan degradation	-0.0270164	0.885291	-0.23871	0.203953	-0.727593	0.203953
Nervous system	Serotonergic synapse	-0.244704	0.184594	0.2321	0.217133	0.667589	0.217133
Xenobiotics biodegradation and metabolism	Drug metabolism - cytochrome P450	0.105591	0.57185	-0.231078	0.219222	-0.692459	0.219222
Metabolism of cofactors and vitamins	Riboflavin metabolism	0.302726	0.0978552	0.229436	0.222607	0.679316	0.222607
Amino acid metabolism	Valine, leucine and isoleucine degradation	0.076181	0.683773	-0.229069	0.223369	-0.690329	0.223369
Signal transduction	VEGF signaling pathway	0.00878099	0.962607	0.228192	0.225194	0.694863	0.225194
Neurodegenerative diseases	Huntington's disease	-0.500863	0.00410555	-0.225203	0.231493	-0.610092	0.231493
Lipid metabolism	Steroid biosynthesis	-0.0198292	0.91568	-0.220736	0.241126	-0.672759	0.241126
Lipid metabolism	Fatty acid biosynthesis	-0.194667	0.293993	0.218665	0.245682	0.640997	0.245682
Metabolism of other amino acids	Glutathione metabolism	0.071284	0.703153	-0.217688	0.247851	-0.656964	0.247851
Transport and catabolism	Prokaryotic Defense System	-0.294935	0.107244	-0.210933	0.263191	-0.624863	0.263191
Endocrine system	Ovarian Steroidogenesis	0.000723554	0.996918	0.209464	0.266606	0.637743	0.266606
Biosynthesis of other secondary metabolites	Butirosin and neomycin biosynthesis	-0.263755	0.151656	-0.207292	0.27171	-0.618799	0.271711
Translation	Ribosome.1	-0.239879	0.193677	-0.206234	0.274218	-0.618826	0.274218
Transcription	Transcription factors	0.0406571	0.828087	0.20602	0.274727	0.628622	0.274727
Circulatory system	Vascular smooth muscle contraction	0.0490298	0.793379	0.204339	0.278749	0.623632	0.278749
Signal transduction	MAPK signaling pathway	0.0658644	0.724816	0.20301	0.281955	0.619686	0.281955
RNA family	Non-coding RNAs	0.0606791	0.745739	0.202476	0.28325	0.618044	0.283251
Translation	RNA transport	-0.0586563	0.753951	-0.2021	0.284164	-0.616888	0.284164
Folding, sorting and degradation	RNA degradation	-0.092692	0.61993	-0.201675	0.285198	-0.615367	0.285198
Translation	Ribosome	-0.230373	0.212469	-0.201463	0.285717	-0.605468	0.285717
Endocrine and metabolic diseases	Type II diabetes mellitus	-0.110384	0.554421	0.200634	0.287745	0.60184	0.287745
Excretory system	Aldosterone-regulated sodium reabsorption	0.271265	0.139914	0.200026	0.289239	0.595695	0.289239
Glycan biosynthesis and metabolism	Mucin type O-glycan biosynthesis	-0.120375	0.51891	-0.199482	0.29058	-0.607879	0.29058
Signal transduction	TGF-beta signaling pathway	-0.0592139	0.751685	0.198171	0.293827	0.599719	0.293827
Translation	Ribosome biogenesis	0.146644	0.431166	-0.197964	0.294342	-0.589186	0.294342
Lipid metabolism	Glycerolipid metabolism	-0.00152448	0.993506	-0.195127	0.301457	-0.594327	0.301457
Lipid metabolism	Fatty acid degradation	-0.323676	0.0756898	-0.194517	0.303	-0.570391	0.303
Cancers	MicroRNAs in cancer	0.0382212	0.838247	0.190505	0.313274	0.581325	0.313274
Nucleotide metabolism	Pyrimidine metabolism	-0.20502	0.268554	-0.186678	0.323274	-0.563122	0.323274
Folding, sorting and degradation	Chaperones and folding catalysts	0.0164489	0.930015	-0.185492	0.326414	-0.564328	0.326414
Cancers	Thyroid cancer	0.197656	0.286498	0.185463	0.326492	0.560092	0.326492
Neurodegenerative diseases	Alzheimer's disease	-0.519455	0.00274711	-0.185443	0.326543	-0.492208	0.326543
Infectious diseases	Influenza A	-0.226863	0.219713	0.184425	0.329253	0.536832	0.329253
Endocrine system	Glucagon signaling pathway	-0.159897	0.390213	-0.184301	0.329585	-0.559426	0.329585
Translation	Messenger RNA Biogenesis	-0.137193	0.461757	-0.183132	0.332715	-0.55713	0.332715
Carbohydrate metabolism	Pyruvate metabolism	-0.127856	0.493067	-0.182716	0.333834	-0.556285	0.333834
Signal transduction	TNF signaling pathway	0.212841	0.250316	0.179514	0.34252	0.540556	0.34252
Cell growth and death	Apoptosis	-0.167145	0.368798	0.179167	0.343468	0.531289	0.343468
Infectious diseases	African trypanosomiasis	0.214861	0.245741	0.177949	0.346812	0.535599	0.346812
Cancers	Transcriptional misregulation in cancers	-0.265366	0.149078	-0.177275	0.348671	-0.527761	0.348671
NA	TSG	-0.145351	0.435286	-0.177023	0.349369	-0.538032	0.349369
Endocrine and metabolic diseases	Non-alcoholic fatty liver disease (NAFLD)	-0.534659	0.0019442	-0.175484	0.35364	-0.459589	0.353641
Infectious diseases	Tuberculosis	-0.309892	0.0897812	0.17514	0.354602	0.493611	0.354602
Signal transduction	Hedgehog signaling pathway	0.0151383	0.935579	0.173041	0.360488	0.527695	0.360488
Amino acid metabolism	Cysteine and methionine metabolism	-0.103489	0.57957	-0.170367	0.368071	-0.519378	0.368071
Immune system	Antigen processing and presentation	-0.103243	0.580476	-0.16789	0.375177	-0.511813	0.375177
Amino acid metabolism	Alanine, aspartate and glutamate metabolism	-0.203652	0.271831	0.167695	0.375742	0.492658	0.375742
Signaling molecules and interaction	Ion channels	-0.00822608	0.964969	0.166691	0.378648	0.507699	0.378648
Folding, sorting and degradation	Protein processing in endoplasmic reticulum	0.0624907	0.738408	-0.166625	0.378837	-0.50473	0.378837
Transcription	Transcription machinery	-0.158059	0.395754	-0.164817	0.384106	-0.500021	0.384106
Carbohydrate metabolism	Ascorbate and aldarate metabolism	0.0675034	0.718241	-0.164208	0.38589	-0.497125	0.38589
Enzyme families	Cytochrome P450	0.115599	0.535744	0.164008	0.386476	0.499555	0.386476
Translation	Mitochondrial biogenesis	-0.313405	0.0860137	-0.163179	0.388914	-0.478562	0.388914
Translation	Translation factors	0.0635202	0.734252	-0.161488	0.393917	-0.489208	0.393917
Carbohydrate metabolism	Pentose and glucuronate interconversions	0.0734144	0.694699	-0.160581	0.396613	-0.485824	0.396613
Glycan biosynthesis and metabolism	Glycosaminoglycan binding proteins	0.108536	0.561112	0.160011	0.398312	0.487568	0.398312
Nervous system	Cholinergic synapse	-0.0809492	0.66509	0.159739	0.399125	0.482765	0.399125
Cellular commiunity	Tight junction	-0.136617	0.463655	-0.159711	0.399209	-0.485563	0.399209
Signaling molecules and interaction	Cytokine receptors	0.134222	0.471603	0.159522	0.399776	0.485093	0.399776
Endocrine and metabolic diseases	Maturity onset diabetes of the young	-0.0312146	0.867611	0.159461	0.399958	0.484859	0.399958
Cancers	Non-small cell lung cancer	0.174622	0.347451	0.159265	0.400546	0.482024	0.400546
Infectious diseases	Amoebiasis	0.23036	0.212495	0.157525	0.405778	0.472066	0.405778
Nucleotide metabolism	Purine metabolism	-0.0547948	0.7697	-0.157228	0.406676	-0.479932	0.406676
Excretory system	Collecting duct acid secretion	0.202787	0.273915	-0.15611	0.410062	-0.45925	0.410062
Signal transduction	cGMP - PKG signaling pathway	-0.0590435	0.752377	0.155155	0.412967	0.470415	0.412967
Nervous system	Glutamatergic synapse	-0.173002	0.352012	0.154702	0.414349	0.458974	0.414349
Carbohydrate metabolism	Amino sugar and nucleotide sugar metabolism	-0.131561	0.480516	-0.15403	0.416403	-0.468433	0.416403
Immune diseases	Asthma	-0.0455935	0.807581	-0.153348	0.418496	-0.468087	0.418496
Cancers	Glioma	0.0527547	0.778057	0.152013	0.422608	0.464014	0.422608
Amino acid metabolism	Phenylalanine metabolism	-0.364324	0.0439088	0.151849	0.423114	0.417798	0.423114
Cancers	Melanoma	0.0967658	0.604565	0.151596	0.423896	0.462168	0.423896
Infectious diseases	Toxoplasmosis	-0.0191707	0.91847	-0.150271	0.428004	-0.458469	0.428004
Endocrine system	Melanogenesis	0.00313736	0.986636	0.149808	0.429446	0.456747	0.429446
Metabolism of cofactors and vitamins	Folate biosynthesis	0.074928	0.688714	-0.149732	0.429683	-0.453129	0.429683
Immune diseases	Primary immunodeficiency	-0.0876005	0.639357	0.149514	0.430363	0.451631	0.430363
Replication and repair	DNA repair and recombination proteins	-0.00637942	0.97283	-0.149118	0.431597	-0.454723	0.431597
Cancers	Bladder cancer	0.159232	0.392214	0.148811	0.432558	0.451109	0.432558
Glycan biosynthesis and metabolism	N-Glycan biosynthesis	0.243969	0.185959	-0.147807	0.435704	-0.429392	0.435704
Metabolism of cofactors and vitamins	Thiamine metabolism	-0.0703569	0.706843	-0.146366	0.44024	-0.446656	0.44024
Signal transduction	Notch signaling pathway	-0.249979	0.175011	0.145236	0.443817	0.421141	0.443817
Immune diseases	Autoimmune thyroid disease	-0.331439	0.0685444	0.145216	0.443881	0.40684	0.443881
Digestive system	Vitamin digestion and absorption	-0.0603419	0.747107	0.144136	0.447314	0.437129	0.447314
Glycan biosynthesis and metabolism	Proteoglycans	0.0146296	0.93774	0.143061	0.450744	0.436439	0.450744
Infectious diseases	Leishmaniasis	-0.0933872	0.617297	-0.140252	0.459777	-0.427575	0.459777
Endocrine system	Renin-angiotensin system	0.0846988	0.650535	0.139092	0.463533	0.424212	0.463533
Transport and catabolism	Exosome	-0.0235363	0.899988	0.138472	0.465547	0.421563	0.465547
Folding, sorting and degradation	Proteasome.1	-0.0605507	0.74626	-0.137836	0.467619	-0.420687	0.467619
Replication and repair	Homologous recombination	-0.173295	0.351184	-0.136316	0.47259	-0.412203	0.47259
Energy metabolism	Oxidative phosphorylation	-0.52047	0.00268577	-0.134738	0.477778	-0.353607	0.477778
Metabolism of cofactors and vitamins	Porphyrin and chlorophyll metabolism	0.010837	0.95386	-0.134125	0.479801	-0.40873	0.479801
Signaling molecules and interaction	CD Molecules	-0.109127	0.55897	0.134083	0.479942	0.403921	0.479942
Transport and catabolism	Peroxisome	0.206064	0.266071	0.134039	0.480088	0.403031	0.480088
Amino acid metabolism	Glycine, serine and threonine metabolism	0.00124302	0.994705	0.132362	0.485647	0.403633	0.485647
Cancers	Chemical carcinogenesis	0.0412293	0.825704	-0.1317	0.487853	-0.400412	0.487853
Biosynthesis of other secondary metabolites	Aflatoxin biosynthesis	-0.0611783	0.743717	-0.131479	0.488588	-0.401264	0.488588
Excretory system	Vasopressin-regulated water reabsorption	-0.103779	0.578499	-0.131227	0.48943	-0.399736	0.48943
Metabolism of cofactors and vitamins	Biotin metabolism	-0.0825977	0.658676	-0.131048	0.490028	-0.399668	0.490028
Cell motility	Regulation of actin cytoskeleton	-0.133171	0.475113	-0.13098	0.490253	-0.397979	0.490253
Signal transduction	Ras signaling pathway	-0.135811	0.466322	0.128837	0.497441	0.38629	0.497441
Lipid metabolism	Sphingolipid metabolism	-0.12664	0.497223	-0.128026	0.500175	-0.389219	0.500175
Nervous system	Synaptic vesicle cycle	0.297692	0.103847	-0.12717	0.50307	-0.362711	0.50307
Substance dependence	Amphetamine addiction	-0.184366	0.320773	0.126667	0.504774	0.375558	0.504774
Translation	Transfer RNA biogenesis	-0.0110841	0.952809	-0.124646	0.511648	-0.380293	0.511648
Cancers	Endometrial cancer	0.116284	0.533314	0.124539	0.512013	0.378936	0.512013
Amino acid metabolism	Phenylalanine, tyrosine and tryptophan biosynthesis	-0.0899638	0.63031	0.124256	0.512982	0.375667	0.512982
Carbohydrate metabolism	Propanoate metabolism	0.0164105	0.930178	-0.122763	0.518098	-0.37406	0.518098
Glycan biosynthesis and metabolism	Glycosaminoglycan biosynthesis - chondroitin sulfate / dermatan sulfate	-0.428869	0.0160688	0.122212	0.51999	0.325022	0.519991
Infectious diseases	Salmonella infection	-0.113618	0.542804	-0.12184	0.521272	-0.370779	0.521272
Amino acid metabolism	Tyrosine metabolism	-0.195583	0.291682	-0.120668	0.525319	-0.363242	0.525319
Cellular commiunity	Focal adhesion	-0.0352034	0.850871	-0.119854	0.528137	-0.365849	0.528137
Metabolism of other amino acids	beta-Alanine metabolism	-0.0789916	0.672737	-0.119595	0.529034	-0.364738	0.529034
Membrane transport	ABC transporters	0.00667598	0.971567	-0.119066	0.530871	-0.363024	0.530871
Lipid metabolism	alpha-Linolenic acid metabolism	0.0595196	0.750443	0.118861	0.531586	0.362734	0.531586
Signaling molecules and interaction	ECM-receptor interaction	-0.22117	0.231815	-0.118115	0.534183	-0.3537	0.534183
Neurodegenerative diseases	Parkinson's disease	-0.56265	0.000984835	-0.117696	0.535643	-0.297223	0.535643
Immune diseases	Rheumatoid arthritis	-0.159325	0.391932	-0.117298	0.537033	-0.355092	0.537033
Glycan biosynthesis and metabolism	Glycosphingolipid biosynthesis - globo series	0.0436712	0.815552	0.11719	0.537411	0.357716	0.537411
Membrane transport	Secretion system	-0.276006	0.13285	-0.116157	0.541028	-0.343018	0.541028
Metabolism of cofactors and vitamins	Nicotinate and nicotinamide metabolism	0.150192	0.41998	-0.116046	0.541418	-0.347187	0.541418
Endocrine system	Prolactin signaling pathway	-0.0261512	0.888942	-0.115897	0.541941	-0.353746	0.541941
Digestive system	Mineral absorption	0.125408	0.501451	-0.115642	0.542835	-0.347721	0.542835
Folding, sorting and degradation	Ubiquitin mediated proteolysis	-0.243516	0.186803	-0.115588	0.543025	-0.344295	0.543025
Metabolism of cofactors and vitamins	Vitamin B6 metabolism	-0.0195376	0.916915	-0.114885	0.545498	-0.350621	0.545498
Infectious diseases	Epithelial cell signaling in Helicobacter pylori infection	0.0872469	0.640715	-0.114849	0.545625	-0.347516	0.545625
Infectious diseases	Pathogenic Escherichia coli infection	0.0872469	0.640715	-0.114849	0.545625	-0.347516	0.545625
Infectious diseases	Vibrio cholerae infection	0.0872469	0.640715	-0.114849	0.545625	-0.347516	0.545625
Infectious diseases	Shigellosis	0.0872469	0.640715	-0.114849	0.545625	-0.347516	0.545625
Digestive system	Salivary secretion	0.109881	0.556241	0.114059	0.548408	0.347135	0.548408
Metabolism of cofactors and vitamins	Retinol metabolism	0.0405636	0.828476	-0.114017	0.548557	-0.346855	0.548557
Sensory system	Inflammatory mediator regulation of TRP channels	-0.102965	0.581501	0.113789	0.549364	0.343513	0.549365
Metabolism of terpenoids and polyketides	Terpenoid backbone biosynthesis	0.131336	0.481271	0.113236	0.551317	0.343921	0.551317
Neurodegenerative diseases	Prion diseases	0.375572	0.0373352	0.112528	0.553827	0.32031	0.553827
Metabolism of terpenoids and polyketides	Biosynthesis of vancomycin group antibiotics	-0.0617419	0.741436	0.110476	0.561123	0.335417	0.561123
Metabolism of terpenoids and polyketides	Polyketide sugar unit biosynthesis	-0.0617419	0.741436	0.110476	0.561123	0.335417	0.561123
Metabolism of terpenoids and polyketides	Prenyltransferases	0.00256625	0.989068	0.109872	0.56328	0.335173	0.56328
Amino acid metabolism	Valine, leucine and isoleucine biosynthesis	-0.187637	0.312113	-0.108977	0.566481	-0.328296	0.566481
Cellular commiunity	Adherens junction	-0.19191	0.301018	-0.108366	0.568673	-0.326193	0.568673
Signal transduction	FoxO signaling pathway	-0.00703757	0.970028	0.108297	0.568921	0.330241	0.568921
Biosynthesis of other secondary metabolites	Caffeine metabolism	0.257238	0.162407	0.107493	0.57181	0.318849	0.57181
Immune diseases	Inflammatiory bowel disease (IBD)	-0.160835	0.387402	-0.105523	0.578917	-0.319204	0.578916
Cardiovascular diseases	Dilated cardiomyopathy (DCM)	-0.226311	0.220868	0.105481	0.579069	0.309593	0.579069
Signaling molecules and interaction	Cell adhesion molecules (CAMs)	-0.205422	0.267595	-0.105272	0.579824	-0.316004	0.579824
Replication and repair	Fanconi anemia pathway	-0.0036576	0.98442	-0.104895	0.58119	-0.320022	0.58119
Immune system	Intestinal immune network for IgA production	-0.0834514	0.655363	-0.104882	0.581239	-0.319717	0.581239
Glycan biosynthesis and metabolism	Glycosyltransferases	0.0384547	0.837272	-0.1019	0.59209	-0.31015	0.59209
Membrane transport	Transporters	0.0419082	0.822878	-0.100973	0.595479	-0.30725	0.595479
Sensory system	Phototransduction	-0.0131468	0.94404	0.100188	0.598359	0.305461	0.598359
Cancers	Proteoglycans in cancer	-0.175526	0.344921	0.099788	0.599827	0.297171	0.599827
Signal transduction	Hippo signaling pathway	-0.134065	0.472128	0.0997303	0.600039	0.299677	0.600039
Carbohydrate metabolism	Galactose metabolism	0.0118209	0.949676	-0.0995763	0.600605	-0.30362	0.600605
Xenobiotics biodegradation and metabolism	Drug metabolism - other enzymes	0.0799263	0.669082	-0.0984993	0.604569	-0.298549	0.604569
Nervous system	Neurotrophin signaling pathway	0.0689724	0.712366	0.0982227	0.605589	0.299596	0.605589
Signal transduction	NF-kappa B signaling pathway	0.191347	0.302466	0.0972331	0.609245	0.292519	0.609245
Nervous system	Dopaminergic synapse	-0.2043	0.270277	0.0960651	0.613571	0.28404	0.613571
Lipid metabolism	Ether lipid metabolism	-0.00661196	0.971839	0.0933219	0.623781	0.284643	0.623781
Digestive system	Carbohydrate digestion and absorption	0.145884	0.433585	-0.0925371	0.626715	-0.277543	0.626715
Signaling molecules and interaction	Cell adhesion molecules and their ligands	-0.14556	0.434618	-0.0893287	0.638767	-0.270593	0.638767
Endocrine system	Progesterone-mediated oocyte maturation	-0.0321719	0.863588	0.0889472	0.640206	0.270939	0.640206
Metabolism of cofactors and vitamins	Pantothenate and CoA biosynthesis	0.106008	0.570324	0.0875817	0.645367	0.266443	0.645367
Cancers	Chronic myeloid leukemia	0.149251	0.42293	0.0864175	0.649781	0.26161	0.649781
Signal transduction	Calcium signaling pathway	-0.0848304	0.650026	0.0860625	0.651129	0.260825	0.651129
Excretory system	Endocrine and other factor-regulated calcium reabsorption	0.287673	0.116589	-0.0849945	0.655191	-0.244704	0.655191
Glycan biosynthesis and metabolism	Glycosaminoglycan biosynthesis - keratan sulfate	0.0145925	0.937897	-0.0838469	0.659567	-0.255688	0.659567
Enzyme families	Enzymes	0.0323547	0.86282	-0.0818498	0.667208	-0.249356	0.667208
Infectious diseases	Herpes simplex infection	-0.369626	0.0407034	0.0815708	0.668278	0.226321	0.668278
Translation	Ribosome biogenesis in eukaryotes	0.177967	0.338145	-0.0813811	0.669006	-0.242555	0.669006
Carbohydrate metabolism	Citrate cycle (TCA cycle)	-0.299407	0.101775	-0.0810604	0.670237	-0.236803	0.670237
Metabolism of other amino acids	D-Glutamine and D-glutamate metabolism	-0.305998	0.0941025	-0.0809141	0.670799	-0.235838	0.670799
Infectious diseases	Chagas disease (American trypanosomiasis)	0.0669845	0.720321	0.0808862	0.670907	0.246677	0.670907
Nervous system	Long-term potentiation	-0.0435334	0.816124	0.080622	0.671922	0.245424	0.671922
Substance dependence	Nicotine addiction	-0.00120192	0.99488	0.0800691	0.674048	0.244307	0.674049
Transcription	Basal transcription factors	0.0428043	0.819152	-0.0798969	0.674712	-0.243235	0.674712
Signal transduction	ErbB signaling pathway	0.238061	0.197179	0.0793639	0.676765	0.236037	0.676765
Signaling molecules and interaction	Lectins	0.0680318	0.716126	0.0783184	0.680799	0.238825	0.680799
Substance dependence	Cocaine addiction	0.0296201	0.874319	0.0782258	0.681157	0.238781	0.681157
Replication and repair	Chromosome and associated proteins	-0.160158	0.389428	-0.078003	0.682018	-0.235665	0.682018
Infectious diseases	Legionellosis	-0.0903293	0.628915	-0.0759133	0.690112	-0.231167	0.690112
Endocrine system	Thyroid hormone synthesis	0.223167	0.227521	0.075093	0.693299	0.224073	0.693299
Lipid metabolism	Biosynthesis of unsaturated fatty acids	-0.279594	0.127683	-0.074182	0.696844	-0.217956	0.696844
Digestive system	Gastric acid secretion	0.1624	0.382737	0.0738633	0.698086	0.223033	0.698086
Cancers	Viral carcinogenesis	0.08443	0.651574	0.0728206	0.702153	0.221826	0.702153
Cancers	Small cell lung cancer	-0.0433046	0.817074	-0.0724311	0.703675	-0.221048	0.703675
Signaling molecules and interaction	G protein-coupled receptors	0.193191	0.297742	0.0722941	0.70421	0.21708	0.70421
Immune system	Fc gamma R-mediated phagocytosis	-0.00712933	0.969637	-0.0716046	0.706908	-0.218539	0.706908
Enzyme families	Protein phosphatase and associated proteins	0.0284989	0.879041	0.0709374	0.70952	0.216532	0.70952
Energy metabolism	Nitrogen metabolism	-0.256352	0.16391	0.0690276	0.717018	0.201381	0.717018
Digestive system	Protein digestion and absorption	0.0787392	0.673726	-0.06683	0.725677	-0.20284	0.725677
Cancers	Acute myeloid leukemia	0.299577	0.101571	0.0667073	0.726161	0.194563	0.726161
Development	Dorso-ventral axis formation	-0.397956	0.0266123	0.0658749	0.729451	0.180404	0.729451
Enzyme families	Protein kinases	0.0978066	0.600666	-0.0655097	0.730895	-0.198373	0.730895
Endocrine system	Thyroid hormone signaling pathway	-0.0529147	0.777401	-0.0653704	0.731446	-0.199432	0.731446
Infectious diseases	Staphylococcus aureus infection	-0.22208	0.229851	-0.0647867	0.733758	-0.193218	0.733758
Signal transduction	PI3K-Akt signaling pathway	-0.282245	0.12396	0.0637474	0.737879	0.184378	0.737879
Replication and repair	Nucleotide excision repair	0.0769972	0.680561	0.0635819	0.738536	0.193739	0.738536
Cancers	Colorectal cancer	-0.0725233	0.69823	0.0635773	0.738554	0.193122	0.738554
Substance dependence	Morphine addiction	-0.0452237	0.809113	-0.0633842	0.739321	-0.193415	0.739321
Sensory system	Olfactory transduction	0.210177	0.256435	0.0627984	0.741648	0.187774	0.741648
Energy metabolism	Sulfur metabolism	-0.221901	0.230238	-0.0622943	0.743653	-0.185758	0.743653
Xenobiotics biodegradation and metabolism	Metabolism of xenobiotics by cytochrome P450	0.0977967	0.600703	-0.0615479	0.746624	-0.186408	0.746624
Replication and repair	Mismatch repair	0.0877568	0.638757	-0.0614456	0.747032	-0.186338	0.747032
Cell motility	Bacterial motility proteins	-0.103708	0.578762	0.060717	0.749936	0.18375	0.749936
Signal transduction	Two-component system.1	-0.103708	0.578762	0.060717	0.749936	0.18375	0.749936
Signal transduction	Rap1 signaling pathway	-0.0878586	0.638366	-0.0588623	0.757344	-0.179202	0.757344
Circulatory system	Cardiac muscle contraction	-0.447377	0.0116206	-0.058731	0.757869	-0.159609	0.757869
Development	Axon guidance	-0.0539556	0.773135	0.0584195	0.759116	0.177791	0.759116
Glycan biosynthesis and metabolism	Glycosaminoglycan biosynthesis - heparan sulfate / heparin	-0.0585256	0.754483	0.0574103	0.763158	0.174657	0.763158
Metabolism of other amino acids	Selenocompound metabolism	0.125733	0.500334	0.0573526	0.76339	0.17394	0.76339
Immune system	Leukocyte transendothelial migration	-0.00912561	0.961141	-0.0571076	0.764372	-0.174311	0.764372
Endocrine system	Insulin secretion	0.192704	0.298983	0.0570051	0.764783	0.171019	0.764783
Metabolism of other amino acids	Cyanoamino acid metabolism	0.158293	0.395047	-0.0564889	0.766854	-0.169397	0.766854
Signal transduction	AMPK signaling pathway	0.0557136	0.765945	0.0557875	0.769671	0.170157	0.769671
Signaling molecules and interaction	Neuroactive ligand-receptor interaction	-0.156069	0.401805	0.0557629	0.76977	0.167303	0.76977
Environmental adaptation	Circadian entrainment	-0.144002	0.439603	0.055614	0.770368	0.167249	0.770368
Cellular commiunity	Gap junction	-0.0527947	0.777893	0.0548964	0.773254	0.1671	0.773254
Translation	mRNA surveillance pathway	-0.126604	0.497344	0.0543394	0.775496	0.163927	0.775496
Signaling molecules and interaction	Enzyme-linked receptors	0.127698	0.493604	0.0541945	0.77608	0.164302	0.77608
Folding, sorting and degradation	SNARE interactions in vesicular transport	-0.206962	0.263947	-0.0534814	0.778953	-0.159924	0.778953
Substance dependence	Alcoholism	-0.0560577	0.764539	0.0523907	0.783354	0.159442	0.783354
Lipid metabolism	Lipid biosynthesis proteins	-0.0645766	0.729995	-0.0514826	0.787023	-0.156949	0.787023
Glycan biosynthesis and metabolism	Lipopolysaccharide biosynthesis proteins	-0.127049	0.495821	-0.0514617	0.787107	-0.156012	0.787107
Endocrine system	Oxytocin signaling pathway	-0.114484	0.539711	0.0514568	0.787127	0.15555	0.787127
Signal transduction	Sphingolipid signaling pathway	-0.0248492	0.894439	0.051227	0.788056	0.156218	0.788056
Lipid metabolism	Cutin, suberine and wax biosynthesis	0.257557	0.161868	0.0511289	0.788453	0.150892	0.788453
Cancers	Prostate cancer	0.149608	0.421809	0.0483069	0.799887	0.145967	0.799887
Development	Osteoclast differentiation	-0.286662	0.117936	0.0474808	0.803242	0.137362	0.803242
Nervous system	Retrograde endocannabinoid signaling	0.105929	0.570612	0.0467979	0.806018	0.142191	0.806018
Amino acid metabolism	Lysine biosynthesis	0.0257352	0.890697	-0.0439017	0.817818	-0.133889	0.817818
Immune system	T cell receptor signaling pathway	0.0859586	0.645673	0.0421535	0.824959	0.128297	0.824959
Cell growth and death	Cell cycle	-0.160574	0.388184	-0.0411356	0.829123	-0.124031	0.829123
Signaling molecules and interaction	Bacterial toxins	-0.117291	0.529749	0.0403736	0.832244	0.122061	0.832244
Carbohydrate metabolism	Fructose and mannose metabolism	-0.0475476	0.799497	-0.0371619	0.845423	-0.113357	0.845423
Signal transduction	cAMP signaling pathway	-0.035678	0.848883	0.0363555	0.848738	0.110834	0.848738
Cell motility	Cytoskeleton proteins	-0.0980968	0.59958	-0.0357164	0.851368	-0.108567	0.851368
Immune system	Platelet activation	-0.130453	0.484252	-0.0355416	0.852087	-0.107628	0.852087
Glycan biosynthesis and metabolism	Glycosylphosphatidylinositol(GPI)-anchor biosynthesis	-0.146286	0.432306	-0.0347252	0.855449	-0.10491	0.855449
Metabolism of terpenoids and polyketides	Biosynthesis of ansamycins	0.178494	0.336693	-0.0346702	0.855675	-0.103677	0.855675
Immune system	Chemokine signaling pathway	0.09589	0.607855	0.0324072	0.865007	0.0985186	0.865007
Endocrine system	Estrogen signaling pathway	0.155897	0.402332	-0.0317762	0.867613	-0.0954849	0.867613
Sensory system	Taste transduction	-0.109431	0.557868	-0.0316688	0.868056	-0.0961352	0.868056
Replication and repair	Base excision repair	0.0545174	0.770835	0.0314692	0.868881	0.0959541	0.868881
Lipid metabolism	Synthesis and degradation of ketone bodies	0.176364	0.342585	-0.0305203	0.872802	-0.0913365	0.872802
Nervous system	GABAergic synapse	-0.0427824	0.819244	0.0305027	0.872875	0.0929638	0.872875
Endocrine system	PPAR signaling pathway	-0.0589896	0.752596	0.0304483	0.8731	0.0926954	0.8731
Cardiovascular diseases	Hypertrophic cardiomyopathy (HCM)	-0.327112	0.0724593	0.0301133	0.874485	0.0858994	0.874485
Folding, sorting and degradation	Proteasome	-0.186925	0.313985	0.0299829	0.875024	0.0895206	0.875024
Carbohydrate metabolism	Inositol phosphate metabolism	0.159843	0.390375	0.0290292	0.87897	0.0874805	0.87897
Endocrine system	Insulin signaling pathway	-0.1848	0.319617	0.0285405	0.880993	0.0852642	0.880993
Carbohydrate metabolism	Butanoate metabolism	0.155187	0.404502	0.0277067	0.884446	0.0835555	0.884446
Replication and repair	DNA replication	-0.108666	0.560639	0.0273892	0.885762	0.0829554	0.885762
Carbohydrate metabolism	Pentose phosphate pathway	0.0311638	0.867824	-0.0270706	0.887082	-0.0825584	0.887082
Signal transduction	Wnt signaling pathway	-0.244395	0.185167	0.0267357	0.88847	0.078634	0.888471
Digestive system	Bile secretion	0.181298	0.329033	-0.0265921	0.889066	-0.0795169	0.889066
Folding, sorting and degradation	Protein export	-0.0867518	0.642618	-0.0245934	0.897358	-0.0748102	0.897358
Carbohydrate metabolism	C5-Branched dibasic acid metabolism	0.0371561	0.842698	-0.0232124	0.903094	-0.0707762	0.903094
Biosynthesis of other secondary metabolites	Monobactam biosynthesis	-0.0780777	0.676319	-0.022665	0.905369	-0.0689908	0.905369
Lipid metabolism	Steroid hormone biosynthesis	0.06755	0.718055	-0.0226338	0.905499	-0.0688717	0.905499
Digestive system	Pancreatic secretion	0.111326	0.551027	-0.0225246	0.905953	-0.0682119	0.905953
Folding, sorting and degradation	Sulfur relay system	-0.0171474	0.927051	0.0221238	0.907619	0.06751	0.907619
Cardiovascular diseases	Arrhythmogenic right ventricular cardiomyopathy (ARVC)	-0.106128	0.569884	-0.0218442	0.908782	-0.066312	0.908782
Infectious diseases	Bacterial invasion of epithelial cells	-0.0484398	0.795813	0.0207741	0.913233	0.0633042	0.913233
Folding, sorting and degradation	SNAREs	0.180056	0.332414	-0.0194503	0.918744	-0.0582061	0.918744
Lipid metabolism	Glycerophospholipid metabolism	-0.0207439	0.911805	-0.0187391	0.921706	-0.0571941	0.921705
Cancers	Central carbon metabolism in cancer	0.0499964	0.789395	0.0186681	0.922002	0.0569225	0.922002
Infectious diseases	Pertussis	-0.146913	0.430313	0.0169327	0.929233	0.0510103	0.929233
Neurodegenerative diseases	Amyotrophic lateral sclerosis (ALS)	-0.224883	0.223872	-0.0165007	0.931034	-0.0489885	0.931034
Lipid metabolism	Arachidonic acid metabolism	-0.155617	0.403186	0.0162506	0.932077	0.0488804	0.932077
Metabolism of cofactors and vitamins	One carbon pool by folate	0.196376	0.289693	0.0156873	0.934427	0.0468931	0.934427
Signal transduction	mTOR signaling pathway	0.0412613	0.82557	-0.0156489	0.934587	-0.0477105	0.934587
Excretory system	Proximal tubule bicarbonate reclamation	0.0574851	0.758718	-0.0156012	0.934786	-0.047518	0.934786
Immune system	Hematopoietic cell lineage	-0.0296151	0.87434	-0.0155316	0.935076	-0.0473942	0.935076
Lipid metabolism	Fatty acid elongation	-0.105508	0.572152	0.0149816	0.937371	0.0454179	0.937371
Glycan biosynthesis and metabolism	Glycosaminoglycan degradation	-0.0266342	0.886903	-0.0149525	0.937492	-0.0456301	0.937492
Glycan biosynthesis and metabolism	Glycosphingolipid biosynthesis - ganglio series	-0.0776484	0.678003	-0.013984	0.941534	-0.042558	0.941534
Cancers	Pathways in cancer	-0.0792207	0.671841	0.0135027	0.943543	0.0410552	0.943543
Cell growth and death	Oocyte meiosis	-0.219135	0.236249	0.0134904	0.943594	0.0400113	0.943594
Metabolism of other amino acids	Taurine and hypotaurine metabolism	-0.0663288	0.722951	0.0126522	0.947094	0.038513	0.947094
Signaling molecules and interaction	GTP-binding proteins	-0.226879	0.21968	0.010801	0.954826	0.0319755	0.954826
Amino acid metabolism	Amino acid related enzymes	0.140342	0.451438	0.010307	0.95689	0.0311294	0.95689
Environmental adaptation	Circadian rhythm	0.00161569	0.993117	0.00957969	0.95993	0.0292418	0.95993
Glycan biosynthesis and metabolism	Glycosphingolipid biosynthesis - lacto and neolacto series	0.270824	0.140583	0.00945596	0.960447	0.02768	0.960447
Immune system	NOD-like receptor signaling pathway	0.191527	0.302001	0.00931556	0.961034	0.0278637	0.961034
Signal transduction	Phosphatidylinositol signaling system	0.0628418	0.73699	0.00931243	0.961047	0.0283691	0.961047
Cell growth and death	p53 signaling pathway	-0.176623	0.341865	0.00841732	0.964789	0.0252267	0.964789
Infectious diseases	HTLV-I infection	-0.370196	0.0403706	0.00792453	0.966849	0.0222293	0.966849
Immune diseases	Systemic lupus erythematosus	-0.0661784	0.723555	0.00682605	0.971442	0.0207818	0.971442
Folding, sorting and degradation	Ubiquitin system	-0.0963232	0.606227	-0.00594708	0.975118	-0.0180626	0.975118
Carbohydrate metabolism	Glyoxylate and dicarboxylate metabolism	-0.166264	0.371365	0.00584777	0.975534	0.0175653	0.975534
Cancers	Renal cell carcinoma	0.00594799	0.974666	0.00460833	0.980718	0.0140667	0.980718
Enzyme families	Peptidases	0.135814	0.466314	-0.000490891	0.997946	-0.00148284	0.997946
Immune system	Complement and coagulation cascades	-0.100516	0.590567	9.89613e-05	0.999586	0.000300363	0.999586
